# Supplementary material for: [1,2-Bis(pyridin-2-ylmeth­oxy)benzene-κ4 N,O,O′,N′]dichloridocopper(II)
Source: Acta Crystallogr Sect E Struct Rep Online. 2011 Apr 16;67(Pt 5):m596. doi: 10.1107/S160053681101333X (PMC3089321; doi:10.1107/S160053681101333X)
Supplement: Supplementary file 1 [file e-67-0m596-sup1.cif]

##############################################################################
#                                                                            #
# This CIF contains the data in a paper accepted for publication in          #
# Acta Crystallographica Section E. It conforms to the requirements of       #
# Notes for Authors for Acta Crystallographica Section E, and has been       #
# peer reviewed under the auspices of the IUCr Commission on Journals.       #
#                                                                            #
# Full details of the Crystallographic Information File format               #
# are given in the paper "The Crystallographic Information File (CIF):       #
# a New Standard Archive File for Crystallography" by S. R. Hall, F. H.      #
# Allen and I. D. Brown [Acta Cryst. (1991), A47, 655-685].                  #
#                                                                            #
# The current version of the core CIF dictionary is obtainable from          #
# ftp://ftp.iucr.org/pub/cif_core.dic.                                       #
#                                                                            #
# Software is freely available for graphical display of the structure(s)     #
# in this CIF. For information consult the CIF software page                 #
# http://www.iucr.org/resources/cif/software.                                #
#                                                                            #
# This file may be used for bona fide research purposes within the           #
# scientific community so long as proper attribution is given to the journal # 
# article from which it was obtained.                                        #
#                                                                            #
##############################################################################
data_I
_audit_creation_method     SHELXL-97
_chemical_name_systematic
;
[1,2-Bis(pyridin-2-ylmethoxy)benzene-
\k^4^<i>N</i>,<i>O</i>,<i>O</i>',<i>N'</i>]dichloridocopper(II)
;
_chemical_name_common     ?
_chemical_formula_moiety     'C18 H16 Cl2 Cu N2 O2'
_chemical_formula_sum     'C18 H16 Cl2 Cu N2 O2'
_chemical_formula_iupac     '[Cu Cl2 (C18 H16 N2 O2 )]'
_chemical_formula_weight     426.77
_chemical_melting_point     ?
_symmetry_cell_setting     monoclinic
_symmetry_space_group_name_H-M     'C 2/c'
_symmetry_space_group_name_Hall     '-C 2yc'
loop_
    _symmetry_equiv_pos_as_xyz
    'x, y, z'
    '-x, y, -z+1/2'
    'x+1/2, y+1/2, z'
    '-x+1/2, y+1/2, -z+1/2'
    '-x, -y, -z'
    'x, -y, z-1/2'
    '-x+1/2, -y+1/2, -z'
    'x+1/2, -y+1/2, z-1/2'
_cell_length_a     10.624(2)
_cell_length_b     19.458(4)
_cell_length_c     8.8063(18)
_cell_angle_alpha     90.00
_cell_angle_beta     101.35(3)
_cell_angle_gamma     90.00
_cell_volume     1784.8(6)
_cell_formula_units_Z     4
_cell_measurement_reflns_used     6110
_cell_measurement_theta_min     3.16
_cell_measurement_theta_max     27.52
_cell_measurement_temperature     293(2)
_exptl_crystal_description     block
_exptl_crystal_colour     green
_exptl_crystal_size_max     0.21
_exptl_crystal_size_mid     0.19
_exptl_crystal_size_min     0.16
_exptl_crystal_density_diffrn     1.588
_exptl_crystal_density_meas     ?
_exptl_crystal_density_method     'not measured'
_exptl_crystal_F_000     868
_exptl_absorpt_coefficient_mu     1.537
_exptl_absorpt_correction_type     multi-scan
_exptl_absorpt_process_details     '(ABSCOR; Higashi, 1995)'
_exptl_absorpt_correction_T_min     0.7385
_exptl_absorpt_correction_T_max     0.7900
_exptl_special_details
;
;
_diffrn_ambient_temperature     293(2)
_diffrn_radiation_type     MoK\a
_diffrn_radiation_wavelength     0.71073
_diffrn_radiation_source     'fine-focus sealed tube'
_diffrn_radiation_monochromator     graphite
_diffrn_measurement_device_type     'Rigaku R-AXIS RAPID'
_diffrn_measurement_method     \w
_diffrn_detector_area_resol_mean     ?
_diffrn_reflns_number     7741
_diffrn_reflns_av_R_equivalents     0.0354
_diffrn_reflns_av_sigmaI/netI     0.0307
_diffrn_reflns_theta_min     3.15
_diffrn_reflns_theta_max     27.48
_diffrn_reflns_theta_full     27.48
_diffrn_measured_fraction_theta_max     0.995
_diffrn_measured_fraction_theta_full     0.995
_diffrn_reflns_limit_h_min     -13
_diffrn_reflns_limit_h_max     13
_diffrn_reflns_limit_k_min     -25
_diffrn_reflns_limit_k_max     25
_diffrn_reflns_limit_l_min     -11
_diffrn_reflns_limit_l_max     9
_diffrn_standards_number     0
_diffrn_standards_interval_count     0
_diffrn_standards_interval_time     0
_diffrn_standards_decay_%     0
_refine_special_details
;
Refinement of <i>F</i>^2^ against ALL reflections. The weighted <i>R</i>-factor
<i>wR</i> and goodness of fit <i>S</i> are based on <i>F</i>^2^, conventional
<i>R</i>-factors <i>R</i> are based on <i>F</i>, with <i>F</i> set to zero for
negative <i>F</i>^2^. The threshold expression of <i>F</i>^2^ >
\s(<i>F</i>^2^) is used only for calculating <i>R</i>-factors(gt) <i>etc</i>.
and is not relevant to the choice of reflections for refinement.
<i>R</i>-factors based on <i>F</i>^2^ are statistically about twice as large
as those based on <i>F</i>, and <i>R</i>- factors based on ALL data will be
even larger.
;
_reflns_number_total     2045
_reflns_number_gt     1637
_reflns_threshold_expression     I>2\s(I)
_refine_ls_structure_factor_coef     Fsqd
_refine_ls_matrix_type     full
_refine_ls_R_factor_all     0.0470
_refine_ls_R_factor_gt     0.0337
_refine_ls_wR_factor_gt     0.0753
_refine_ls_wR_factor_ref     0.0805
_refine_ls_goodness_of_fit_ref     1.050
_refine_ls_restrained_S_all     1.050
_refine_ls_number_reflns     2045
_refine_ls_number_parameters     114
_refine_ls_number_restraints     0
_refine_ls_hydrogen_treatment     constr
_refine_ls_weighting_scheme     calc
_refine_ls_weighting_details
         'calc w=1/[\s^2^(Fo^2^)+(0.0321P)^2^+1.5862P] where P=(Fo^2^+2Fc^2^)/3'
_atom_sites_solution_hydrogens     geom
_atom_sites_solution_primary     direct
_atom_sites_solution_secondary     difmap
_refine_ls_shift/su_max     0.000
_refine_ls_shift/su_mean     0.000
_refine_diff_density_max     0.313
_refine_diff_density_min     -0.230
_refine_ls_extinction_method     none
_refine_ls_extinction_coef     ?
loop_
    _atom_type_symbol
    _atom_type_description
    _atom_type_scat_dispersion_real
    _atom_type_scat_dispersion_imag
    _atom_type_scat_source
    'C' 'C' 0.0033 0.0016
                         'International Tables Vol C Tables 4.2.6.8 and 6.1.1.4'
    'H' 'H' 0.0000 0.0000
                         'International Tables Vol C Tables 4.2.6.8 and 6.1.1.4'
    'N' 'N' 0.0061 0.0033
                         'International Tables Vol C Tables 4.2.6.8 and 6.1.1.4'
    'O' 'O' 0.0106 0.0060
                         'International Tables Vol C Tables 4.2.6.8 and 6.1.1.4'
    'Cl' 'Cl' 0.1484 0.1585
                         'International Tables Vol C Tables 4.2.6.8 and 6.1.1.4'
    'Cu' 'Cu' 0.3201 1.2651
                         'International Tables Vol C Tables 4.2.6.8 and 6.1.1.4'
_computing_data_collection     'RAPID-AUTO (Rigaku, 1998)'
_computing_cell_refinement     'RAPID-AUTO (Rigaku, 1998)'
_computing_data_reduction     'CrystalStructure (Rigaku/MSC, 2002)'
_computing_structure_solution     'SHELXS97 (Sheldrick, 2008)'
_computing_structure_refinement     'SHELXL97 (Sheldrick, 2008)'
_computing_molecular_graphics     'SHELXTL (Sheldrick, 2008)'
_computing_publication_material     'SHELXL97 (Sheldrick, 2008)'
loop_
    _atom_site_type_symbol
    _atom_site_label
    _atom_site_fract_x
    _atom_site_fract_y
    _atom_site_fract_z
    _atom_site_U_iso_or_equiv
    _atom_site_adp_type
    _atom_site_calc_flag
    _atom_site_refinement_flags
    _atom_site_occupancy
    _atom_site_symmetry_multiplicity
    _atom_site_disorder_assembly
    _atom_site_disorder_group
    C C1 0.3928(2) 0.42692(13) 0.4854(3) 0.0455(6) Uani d . 1 1 . .
    H H1 0.4104 0.4597 0.5635 0.055 Uiso calc R 1 1 . .
    C C2 0.3430(2) 0.44885(14) 0.3369(3) 0.0474(6) Uani d . 1 1 . .
    H H2 0.3282 0.4953 0.3152 0.057 Uiso calc R 1 1 . .
    C C3 0.3159(2) 0.40034(14) 0.2217(3) 0.0480(6) Uani d . 1 1 . .
    H H3 0.2825 0.4135 0.1203 0.058 Uiso calc R 1 1 . .
    C C4 0.3387(2) 0.33231(13) 0.2581(2) 0.0431(6) Uani d . 1 1 . .
    H H4 0.3195 0.2988 0.1817 0.052 Uiso calc R 1 1 . .
    C C5 0.3910(2) 0.31374(12) 0.4105(2) 0.0363(5) Uani d . 1 1 . .
    C C6 0.4195(3) 0.24013(13) 0.4492(3) 0.0471(6) Uani d . 1 1 . .
    H H6A 0.3451 0.2122 0.4074 0.057 Uiso calc R 1 1 . .
    H H6B 0.4904 0.2249 0.4031 0.057 Uiso calc R 1 1 . .
    O O1 0.4510(2) 0.23204(9) 0.60859(18) 0.0680(6) Uani d . 1 1 . .
    C C7 0.4747(2) 0.16783(12) 0.6701(3) 0.0445(6) Uani d . 1 1 . .
    C C8 0.4510(2) 0.10685(13) 0.5912(3) 0.0489(6) Uani d . 1 1 . .
    H H8 0.4186 0.1067 0.4851 0.059 Uiso calc R 1 1 . .
    C C9 0.4759(3) 0.04561(14) 0.6716(3) 0.0555(7) Uani d . 1 1 . .
    H H9 0.4600 0.0041 0.6191 0.067 Uiso calc R 1 1 . .
    Cl Cl1 0.69527(6) 0.35669(4) 0.68252(7) 0.0570(2) Uani d . 1 1 . .
    Cu Cu1 0.5000 0.34350(2) 0.7500 0.03802(14) Uani d S 1 2 . .
    N N1 0.41728(18) 0.36093(10) 0.52330(19) 0.0375(4) Uani d . 1 1 . .
loop_
    _atom_site_aniso_label
    _atom_site_aniso_U_11
    _atom_site_aniso_U_22
    _atom_site_aniso_U_33
    _atom_site_aniso_U_12
    _atom_site_aniso_U_13
    _atom_site_aniso_U_23
    C1 0.0599(16) 0.0429(14) 0.0324(12) -0.0005(11) 0.0060(10) 0.0007(10)
    C2 0.0516(15) 0.0499(15) 0.0402(13) 0.0055(12) 0.0078(10) 0.0116(11)
    C3 0.0450(14) 0.0692(18) 0.0282(12) 0.0031(12) 0.0033(9) 0.0103(11)
    C4 0.0443(14) 0.0569(16) 0.0265(10) -0.0026(11) 0.0032(9) -0.0041(10)
    C5 0.0385(12) 0.0432(13) 0.0270(11) -0.0039(10) 0.0059(8) -0.0025(9)
    C6 0.0662(16) 0.0438(14) 0.0292(11) -0.0031(12) 0.0041(10) -0.0045(10)
    O1 0.1351(19) 0.0334(10) 0.0290(9) 0.0025(10) 0.0000(9) -0.0006(7)
    C7 0.0616(16) 0.0345(13) 0.0387(12) -0.0009(11) 0.0133(11) -0.0010(9)
    C8 0.0631(16) 0.0415(14) 0.0444(14) -0.0022(12) 0.0164(11) -0.0072(11)
    C9 0.0749(19) 0.0355(14) 0.0625(15) -0.0039(12) 0.0287(14) -0.0074(11)
    Cl1 0.0554(4) 0.0796(5) 0.0357(3) 0.0167(3) 0.0081(3) 0.0120(3)
    Cu1 0.0557(3) 0.0337(2) 0.02259(19) 0.000 0.00265(15) 0.000
    N1 0.0463(11) 0.0392(11) 0.0254(9) -0.0022(8) 0.0032(7) 0.0012(7)
_geom_special_details
;
All e.s.d.'s (except the e.s.d. in the dihedral angle between two l.s. planes)
are estimated using the full covariance matrix. The cell e.s.d.'s are taken
into account individually in the estimation of e.s.d.'s in distances, angles
and torsion angles; correlations between e.s.d.'s in cell parameters are only
used when they are defined by crystal symmetry. An approximate (isotropic)
treatment of cell e.s.d.'s is used for estimating e.s.d.'s involving l.s.
planes.
;
loop_
    _geom_bond_atom_site_label_1
    _geom_bond_atom_site_label_2
    _geom_bond_site_symmetry_2
    _geom_bond_distance
    _geom_bond_publ_flag
    C1 N1 . 1.339(3) ?
    C1 C2 . 1.379(3) ?
    C1 H1 . 0.9300 ?
    C2 C3 . 1.374(4) ?
    C2 H2 . 0.9300 ?
    C3 C4 . 1.372(4) ?
    C3 H3 . 0.9300 ?
    C4 C5 . 1.395(3) ?
    C4 H4 . 0.9300 ?
    C5 N1 . 1.341(3) ?
    C5 C6 . 1.490(3) ?
    C6 O1 . 1.386(3) ?
    C6 H6A . 0.9700 ?
    C6 H6B . 0.9700 ?
    O1 C7 . 1.365(3) ?
    O1 Cu1 . 2.5040(18) ?
    C7 C8 . 1.373(3) ?
    C7 C7 2_656 1.405(5) ?
    C8 C9 . 1.385(4) ?
    C8 H8 . 0.9300 ?
    C9 C9 2_656 1.375(5) ?
    C9 H9 . 0.9300 ?
    Cl1 Cu1 . 2.2820(8) ?
    Cu1 N1 2_656 2.0451(18) ?
    Cu1 N1 . 2.0451(18) ?
    Cu1 Cl1 2_656 2.2820(8) ?
loop_
    _geom_angle_atom_site_label_1
    _geom_angle_atom_site_label_2
    _geom_angle_atom_site_label_3
    _geom_angle_site_symmetry_1
    _geom_angle_site_symmetry_3
    _geom_angle
    _geom_angle_publ_flag
    N1 C1 C2 . . 123.5(2) ?
    N1 C1 H1 . . 118.2 ?
    C2 C1 H1 . . 118.2 ?
    C3 C2 C1 . . 118.2(2) ?
    C3 C2 H2 . . 120.9 ?
    C1 C2 H2 . . 120.9 ?
    C4 C3 C2 . . 119.3(2) ?
    C4 C3 H3 . . 120.4 ?
    C2 C3 H3 . . 120.4 ?
    C3 C4 C5 . . 119.5(2) ?
    C3 C4 H4 . . 120.2 ?
    C5 C4 H4 . . 120.2 ?
    N1 C5 C4 . . 121.4(2) ?
    N1 C5 C6 . . 119.02(19) ?
    C4 C5 C6 . . 119.6(2) ?
    O1 C6 C5 . . 109.80(19) ?
    O1 C6 H6A . . 109.7 ?
    C5 C6 H6A . . 109.7 ?
    O1 C6 H6B . . 109.7 ?
    C5 C6 H6B . . 109.7 ?
    H6A C6 H6B . . 108.2 ?
    C7 O1 C6 . . 119.62(18) ?
    C7 O1 Cu1 . . 126.26(14) ?
    C6 O1 Cu1 . . 112.98(14) ?
    O1 C7 C8 . . 126.1(2) ?
    O1 C7 C7 . 2_656 113.68(12) ?
    C8 C7 C7 . 2_656 120.18(15) ?
    C7 C8 C9 . . 119.2(2) ?
    C7 C8 H8 . . 120.4 ?
    C9 C8 H8 . . 120.4 ?
    C9 C9 C8 2_656 . 120.63(15) ?
    C9 C9 H9 2_656 . 119.7 ?
    C8 C9 H9 . . 119.7 ?
    N1 Cu1 N1 2_656 . 160.91(11) ?
    N1 Cu1 Cl1 2_656 . 89.86(6) ?
    N1 Cu1 Cl1 . . 88.01(6) ?
    N1 Cu1 Cl1 2_656 2_656 88.01(6) ?
    N1 Cu1 Cl1 . 2_656 89.86(6) ?
    Cl1 Cu1 Cl1 . 2_656 167.08(4) ?
    N1 Cu1 O1 2_656 . 129.53(7) ?
    N1 Cu1 O1 . . 69.56(7) ?
    Cl1 Cu1 O1 . . 94.51(6) ?
    Cl1 Cu1 O1 2_656 . 96.67(6) ?
    C1 N1 C5 . . 118.03(19) ?
    C1 N1 Cu1 . . 115.29(15) ?
    C5 N1 Cu1 . . 126.61(16) ?
loop_
    _geom_hbond_atom_site_label_D
    _geom_hbond_atom_site_label_H
    _geom_hbond_atom_site_label_A
    _geom_hbond_site_symmetry_A
    _geom_hbond_distance_DH
    _geom_hbond_distance_HA
    _geom_hbond_distance_DA
    _geom_hbond_angle_DHA
    C6 H6A Cl1 8_455 0.97 2.65 3.541(3) 153.2
data_global
_journal_date_recd_electronic     2011-04-04
_journal_date_accepted     2011-04-08
_journal_name_full     'Acta Crystallographica, Section E'
_journal_year     2011
_journal_volume     67
_journal_issue      5
_journal_page_first     m596
_journal_page_last     m596
_journal_paper_category     QM
_journal_coeditor_code     NG5145
_publ_contact_author_name     'Prof. Jin-Sheng Gao'
_publ_contact_author_address
;
College of Chemistry and Materials Science
Heilongjiang University
Harbin 150080
People's Republic of China
;
_publ_contact_author_email     hgf1000@163.com
_publ_contact_author_fax     '(86)451 8660 9151'
_publ_contact_author_phone     '(86)451 8660 9001'
_publ_section_title
;\
[1,2-Bis(pyridin-2-ylmethoxy)benzene-\k^4^<i>N</i>,<i>O</i>,<i>O</i>',\
<i>N'</i>]dichloridocopper(II)
;
loop_
    _publ_author_name
    _publ_author_footnote
    _publ_author_address
    'Huang, Nan-Nan' .
;
Pharmaceutical College,
Heilongjiang University of Traditional Chinese Medicine,
Harbin 150040,
People's Republic of China
;
    'Zhang, Shuang' .
;
Engineering Research Center of Pesticides of Heilongjiang Province,
Heilongjiang University,
Harbin 150080,
People's Republic of China
;
    'Liu, Ying' .
;
College of Chemistry and Materials Science
Heilongjiang University
Harbin 150080
People's Republic of China
;
    'Hou, Guang-Feng' .
;
Engineering Research Center of Pesticides of Heilongjiang Province,
Heilongjiang University,
Harbin 150080,
People's Republic of China
;
    'Gao, Jin-Sheng' .
;
Engineering Research Center of Pesticides of Heilongjiang Province,
Heilongjiang University,
Harbin 150080,
People's Republic of China
College of Chemistry and Materials Science
Heilongjiang University
Harbin 150080
People's Republic of China
;
