# Supplementary material for: [1,2-Bis(pyridin-2-ylmeth­oxy)benzene-κ4 N,O,O′,N′]dichloridocopper(II)
Source: Acta Crystallogr Sect E Struct Rep Online. 2011 Apr 16;67(Pt 5):m596. doi: 10.1107/S160053681101333X (PMC3089321; doi:10.1107/S160053681101333X)
Supplement: Supplementary file 2 [file e-67-0m596-Isup2.hkl]

# 
# h,k,l, Fc-squared, Fo-squared, sigma(Fo-squared) and status flag 
# 
data_I
_shelx_title ' ly-51 in C2/c' 
_shelx_refln_list_code          4 
_shelx_F_calc_maximum      302.93 
_exptl_crystal_F_000       868.00 
_reflns_d_resolution_high  0.7701 
 
loop_ 
 _symmetry_equiv_pos_as_xyz 
 'x, y, z' 
 '-x, y, -z+1/2' 
 'x+1/2, y+1/2, z' 
 '-x+1/2, y+1/2, -z+1/2' 
 '-x, -y, -z' 
 'x, -y, z-1/2' 
 '-x+1/2, -y+1/2, -z' 
 'x+1/2, -y+1/2, z-1/2' 
 
_cell_length_a    10.6237 
_cell_length_b    19.4580 
_cell_length_c     8.8063 
_cell_angle_alpha  90.000 
_cell_angle_beta  101.346 
_cell_angle_gamma  90.000 
 
_shelx_F_squared_multiplier     1.000 
 
loop_ 
 _refln_index_h 
 _refln_index_k 
 _refln_index_l 
 _refln_F_squared_calc 
 _refln_F_squared_meas 
 _refln_F_squared_sigma 
 _refln_observed_status 
   2   0   0    28365.29    28631.59    458.11 o 
   4   0   0     2204.94     1913.18     39.25 o 
   6   0   0     7202.62     6975.42    119.12 o 
   8   0   0      215.89      261.22     29.35 o 
  10   0   0     2034.89     1907.58     84.65 o 
  12   0   0      147.43      165.48     52.77 o 
   3   1   0    26208.33    27316.46    322.49 o 
   5   1   0     2337.58     2167.46     30.87 o 
   7   1   0       49.61       39.56     12.98 o 
   9   1   0      266.05      250.30     23.26 o 
  11   1   0      702.00      642.86     53.85 o 
  13   1   0        2.07      -15.68     31.24 o 
   2   2   0     5876.65     5608.74     94.19 o 
   4   2   0      707.80      628.70     23.87 o 
   6   2   0       22.32       14.16      9.29 o 
   8   2   0        3.25       15.68     18.01 o 
  10   2   0      239.98      287.83     20.63 o 
  12   2   0       29.00       61.26     24.67 o 
   1   3   0    24077.34    23749.41    370.55 o 
   3   3   0     1266.32     1487.49     30.58 o 
   5   3   0    10235.60     9796.87    127.32 o 
   7   3   0      205.43      247.97     28.72 o 
   9   3   0      970.94     1045.64     44.36 o 
  11   3   0     1127.63     1174.52     35.67 o 
  13   3   0        0.62      -13.58     36.10 o 
   0   4   0    41230.06    40359.71    770.78 o 
   2   4   0     1070.59     1152.83     34.83 o 
   4   4   0     2886.62     2672.89     40.02 o 
   6   4   0     3295.49     3302.46     65.81 o 
   8   4   0      146.71      157.47     21.70 o 
  10   4   0     1197.44     1165.90     42.00 o 
  12   4   0        6.01      -14.83     14.83 o 
   1   5   0      547.46      572.18     24.27 o 
   3   5   0      306.04      278.49      9.06 o 
   5   5   0      295.22      315.58     34.57 o 
   7   5   0      578.62      664.69     24.23 o 
   9   5   0        0.60      -14.43     18.52 o 
  11   5   0       16.54       17.84     13.03 o 
  13   5   0        7.14      -20.95     28.02 o 
   0   6   0     9661.43     9542.25    154.54 o 
   2   6   0      700.16      685.83     42.84 o 
   4   6   0     4582.51     4419.38     52.62 o 
   6   6   0     6295.27     6153.86     98.97 o 
   8   6   0      588.69      699.78     35.60 o 
  10   6   0      735.28      726.83     42.61 o 
  12   6   0       82.73       81.13     21.37 o 
   1   7   0    18231.11    18049.17    211.75 o 
   3   7   0     1479.52     1549.51     24.06 o 
   5   7   0     8252.17     8206.52    105.67 o 
   7   7   0       42.93       64.16     21.95 o 
   9   7   0      156.08      179.86     26.57 o 
  11   7   0      441.48      429.03     33.99 o 
   0   8   0      922.12      921.33     86.33 o 
   2   8   0       38.84       16.29     14.09 o 
   4   8   0      935.23     1044.72     20.46 o 
   6   8   0      510.43      552.85     21.34 o 
   8   8   0     1363.88     1304.78     53.28 o 
  10   8   0       83.21       72.03     23.01 o 
  12   8   0        9.94       33.00     18.73 o 
   1   9   0    16838.33    16857.30    228.35 o 
   3   9   0      241.72      187.33     11.85 o 
   5   9   0      364.48      287.30     19.88 o 
   7   9   0      691.08      659.66     32.44 o 
   9   9   0       17.34       34.73     22.41 o 
  11   9   0      151.84      212.91     34.66 o 
   0  10   0    26928.83    28356.35    531.53 o 
   2  10   0     4044.39     4227.17     73.11 o 
   4  10   0     2988.19     2930.91     44.37 o 
   6  10   0     2730.48     2657.74     48.52 o 
   8  10   0       49.00       41.50     20.76 o 
  10  10   0      505.20      527.11     95.69 o 
  12  10   0      146.58      137.32     25.48 o 
   1  11   0       44.74      131.11     34.47 o 
   3  11   0      357.48      357.60     23.18 o 
   5  11   0      980.50      981.04     31.86 o 
   7  11   0      174.83      167.25     14.56 o 
   9  11   0        0.85      -10.04     20.82 o 
  11  11   0        9.91        8.36     25.24 o 
   0  12   0     3348.87     3713.17     82.41 o 
   2  12   0     2493.78     2371.87     78.65 o 
   4  12   0      533.26      586.80     41.90 o 
   6  12   0      834.95      906.40     42.38 o 
   8  12   0      309.58      294.84     35.35 o 
  10  12   0       71.87       76.72     25.56 o 
   1  13   0     2650.78     2556.81     48.76 o 
   3  13   0      818.66      814.41     37.63 o 
   5  13   0     3120.86     3047.57     50.51 o 
   7  13   0      475.26      492.21     30.36 o 
   9  13   0      147.98      125.53     30.04 o 
  11  13   0      203.44      180.24     35.47 o 
   0  14   0      446.60      588.83     48.35 o 
   2  14   0      281.42      349.11     34.14 o 
   4  14   0       90.00       94.72     22.21 o 
   6  14   0       36.67       27.68     11.55 o 
   8  14   0       15.21       -1.53      9.02 o 
  10  14   0      313.93      347.82     41.43 o 
   1  15   0     1099.38     1269.64     74.94 o 
   3  15   0       10.06       21.44     15.72 o 
   5  15   0      466.77      470.01     22.10 o 
   7  15   0     1066.35      989.96     47.99 o 
   9  15   0        0.60      -22.92     27.26 o 
   0  16   0     2060.18     2034.71    109.75 o 
   2  16   0     1362.76     1477.27     43.13 o 
   4  16   0     2211.61     2192.66     99.14 o 
   6  16   0     1839.45     1922.66     54.48 o 
   8  16   0       51.81       49.77     25.42 o 
  10  16   0       52.00       41.47     24.82 o 
   1  17   0     2724.76     2688.86    113.33 o 
   3  17   0      607.69      615.59     35.26 o 
   5  17   0      630.56      649.22     38.31 o 
   7  17   0       63.51       58.38     18.39 o 
   9  17   0       12.08       35.08     25.49 o 
   0  18   0      274.28      323.35     67.33 o 
   2  18   0      976.22     1050.13     36.97 o 
   4  18   0      430.22      322.91     25.49 o 
   6  18   0      636.29      595.88     64.90 o 
   8  18   0       83.23       71.87     45.20 o 
   1  19   0      478.26      518.64     41.28 o 
   3  19   0      327.31      464.45     54.13 o 
   5  19   0      730.37      641.23     34.05 o 
   7  19   0      387.49      408.72     26.13 o 
   0  20   0      795.64      805.13    111.00 o 
   2  20   0      102.96       99.27     27.78 o 
   4  20   0      284.04      353.80     52.32 o 
   6  20   0      379.48      392.93     66.92 o 
   8  20   0        2.40       35.79     44.83 o 
   1  21   0       38.29       58.39     22.92 o 
   3  21   0      289.50      348.22     31.32 o 
   5  21   0       12.40       23.66     21.14 o 
   7  21   0       40.88       91.25     76.29 o 
   0  22   0       11.60      -37.56     37.56 o 
   2  22   0      274.98      246.06     35.44 o 
   4  22   0      214.71      252.87     31.53 o 
   6  22   0      174.98      124.46     45.29 o 
   1  23   0      165.16      150.69     29.69 o 
   3  23   0      237.95      199.53     28.82 o 
   5  23   0      300.16      142.62     54.84 o 
   0  24   0       62.82       79.05     47.30 o 
   2  24   0        6.68      -21.11     21.11 o 
   4  24   0       24.75       54.19     34.99 o 
   1  25   0        5.46       13.54     23.75 o 
 -13   1   1        9.06       72.31     38.40 o 
 -11   1   1      126.61      125.29     23.66 o 
  -9   1   1      935.65      921.21     28.82 o 
  -7   1   1      109.98      121.09     13.52 o 
  -5   1   1    25414.14    26007.38    319.98 o 
  -3   1   1    91764.82    98740.55   1672.74 o 
   1   1   1     6391.49     6665.52     61.67 o 
   3   1   1      953.95     1022.24     11.56 o 
   5   1   1     3631.44     3616.30     28.70 o 
   7   1   1      765.71      784.89     34.64 o 
   9   1   1      590.25      601.49     25.64 o 
  11   1   1      256.12      222.41     68.86 o 
  13   1   1       23.50      -34.91     56.82 o 
 -12   2   1        1.37       26.18     29.79 o 
 -10   2   1     1648.63     1513.09     69.20 o 
  -8   2   1       51.51       36.38      8.16 o 
  -6   2   1      640.75      706.59     14.30 o 
  -4   2   1    16121.36    15907.19    155.98 o 
  -2   2   1      964.55      843.63     14.97 o 
   0   2   1      340.02      425.37      8.91 o 
   2   2   1      309.49      425.83     13.60 o 
   4   2   1     2631.59     2423.85     41.19 o 
   6   2   1     8433.83     8462.52     94.45 o 
   8   2   1      893.17      911.97     32.31 o 
  10   2   1     1714.37     1576.76     58.31 o 
  12   2   1       11.52        5.06     27.61 o 
 -13   3   1        0.47        0.55     20.04 o 
 -11   3   1        0.17        5.78     21.08 o 
  -9   3   1      582.52      595.17     40.18 o 
  -7   3   1      200.61      167.76      9.97 o 
  -5   3   1      200.79      160.06      9.36 o 
  -3   3   1     5381.03     5466.84     46.40 o 
  -1   3   1     1417.01     1405.75     16.51 o 
   1   3   1     1769.51     1697.50     25.17 o 
   3   3   1      163.48      160.16     20.76 o 
   5   3   1      696.50      614.53     19.16 o 
   7   3   1        0.68       13.11      8.32 o 
   9   3   1       51.49       31.95     13.62 o 
  11   3   1       15.88        9.08     18.79 o 
  13   3   1        6.57       30.45     30.43 o 
 -12   4   1       41.24       27.78     21.93 o 
 -10   4   1      562.92      631.09     43.91 o 
  -8   4   1        2.74        5.11      5.46 o 
  -6   4   1     3047.16     3010.80     34.67 o 
  -4   4   1     7731.98     7746.25     77.81 o 
  -2   4   1       26.77       43.55      9.28 o 
   0   4   1    14981.88    15217.39    146.06 o 
   2   4   1     2804.48     2623.45     49.07 o 
   4   4   1     1922.73     1864.66     28.87 o 
   6   4   1     3585.86     3500.62     57.54 o 
   8   4   1       88.45      129.19     35.72 o 
  10   4   1      304.57      323.21     17.85 o 
  12   4   1       51.85       70.88     35.51 o 
 -13   5   1        4.06       17.71     24.13 o 
 -11   5   1      360.90      439.39     75.53 o 
  -9   5   1     1032.29     1015.22     34.55 o 
  -7   5   1        5.81       15.18      8.82 o 
  -5   5   1    13091.09    12836.88    136.35 o 
  -3   5   1       23.43       10.98      7.04 o 
  -1   5   1     2282.34     2190.58     28.66 o 
   1   5   1    29836.46    28300.38    605.88 o 
   3   5   1      269.17      226.13     22.48 o 
   5   5   1     9611.36     9341.74    126.81 o 
   7   5   1     1107.19     1102.13     52.62 o 
   9   5   1      352.44      345.19     22.38 o 
  11   5   1      660.39      657.32     34.79 o 
 -12   6   1       18.55       20.29     22.50 o 
 -10   6   1      225.41      192.47     28.43 o 
  -8   6   1        8.68       15.41     14.78 o 
  -6   6   1     1630.52     1707.14     49.60 o 
  -4   6   1     6198.84     6335.49    145.11 o 
  -2   6   1       18.98       27.08      8.63 o 
   0   6   1    23397.64    23154.66    311.68 o 
   2   6   1      907.87     1058.63     31.77 o 
   4   6   1      100.11      138.97      5.96 o 
   6   6   1     1147.98     1164.89     41.94 o 
   8   6   1        1.71       -1.12     11.93 o 
  10   6   1      480.14      574.05     24.30 o 
  12   6   1       12.83       15.12     26.14 o 
 -13   7   1        4.88       17.65     28.81 o 
 -11   7   1      527.76      579.31    154.80 o 
  -9   7   1      635.38      653.64     43.60 o 
  -7   7   1      228.05      271.20     29.17 o 
  -5   7   1      803.65      852.20     22.16 o 
  -3   7   1     2339.27     2282.88     33.06 o 
  -1   7   1     2442.81     2445.43     31.24 o 
   1   7   1     1996.06     1890.32     34.12 o 
   3   7   1     9748.10     9449.89    157.31 o 
   5   7   1     6312.98     6682.55     80.22 o 
   7   7   1      564.52      557.26     29.15 o 
   9   7   1       65.91       61.19     14.30 o 
  11   7   1       56.71       99.06     23.52 o 
 -12   8   1        9.03      -26.01     32.21 o 
 -10   8   1      773.84      795.67     41.50 o 
  -8   8   1        8.07       17.21     16.84 o 
  -6   8   1     1916.70     1837.57     35.46 o 
  -4   8   1    11907.74    11763.04    162.97 o 
  -2   8   1     3628.42     3654.47     46.95 o 
   0   8   1    14807.48    14497.99    158.15 o 
   2   8   1       16.02       57.45     14.91 o 
   4   8   1      681.41      616.36     43.58 o 
   6   8   1     1809.68     1770.38     38.40 o 
   8   8   1        4.00       -6.84     12.60 o 
  10   8   1     1451.90     1499.68     54.01 o 
  12   8   1      120.76      133.27     22.79 o 
 -11   9   1       12.32       -7.64     21.16 o 
  -9   9   1      276.24      339.80     34.12 o 
  -7   9   1        1.43        2.16     14.53 o 
  -5   9   1     8620.71     8518.55    112.01 o 
  -3   9   1      466.64      470.23     31.01 o 
  -1   9   1     5878.48     6130.24     86.88 o 
   1   9   1     9808.52     9913.16    151.22 o 
   3   9   1     1207.15     1272.25     30.21 o 
   5   9   1     1878.88     1787.01     28.71 o 
   7   9   1        2.01       -4.64     17.87 o 
   9   9   1      251.70      242.57     24.39 o 
  11   9   1      760.40      731.57     43.40 o 
 -12  10   1       65.56       96.42     33.04 o 
 -10  10   1       12.06       29.46     21.04 o 
  -8  10   1       45.71       26.21     16.85 o 
  -6  10   1       43.98       24.96     13.28 o 
  -4  10   1     1603.02     1672.72     30.28 o 
  -2  10   1     8607.29     8622.04    106.01 o 
   0  10   1      225.53      389.47     21.50 o 
   2  10   1      172.18      112.16     16.67 o 
   4  10   1      217.40      251.13     30.20 o 
   6  10   1       36.71       33.91      8.83 o 
   8  10   1      377.39      452.10     39.30 o 
  10  10   1       17.04       23.97     21.00 o 
  12  10   1        3.36       -2.52     17.68 o 
 -11  11   1      323.20      423.41    104.29 o 
  -9  11   1      490.46      505.71     70.77 o 
  -7  11   1      243.97      257.58     17.03 o 
  -5  11   1     4501.14     4503.65    112.41 o 
  -3  11   1     5422.99     5637.22     74.97 o 
  -1  11   1     6564.23     6524.85     73.18 o 
   1  11   1     4718.85     4418.62     78.54 o 
   3  11   1     1082.14     1070.47     32.45 o 
   5  11   1     3427.58     3483.25     61.02 o 
   7  11   1     1147.64     1102.80     52.77 o 
   9  11   1      417.71      398.40     25.25 o 
  11  11   1      294.29      298.42     28.73 o 
 -12  12   1       10.63       38.16     26.82 o 
 -10  12   1      493.30      578.90     66.08 o 
  -8  12   1        1.32        7.78     21.02 o 
  -6  12   1      654.66      629.78     49.31 o 
  -4  12   1     1917.58     2021.87     42.26 o 
  -2  12   1        4.71      -11.22     13.07 o 
   0  12   1     7638.51     7487.06     97.26 o 
   2  12   1      111.51       72.11     19.10 o 
   4  12   1      419.92      417.04     27.42 o 
   6  12   1     1518.22     1508.29     28.23 o 
   8  12   1       28.54       32.77     20.46 o 
  10  12   1      659.58      612.61     49.47 o 
 -11  13   1        2.12      -10.11     23.35 o 
  -9  13   1        1.39      -10.62     20.01 o 
  -7  13   1      691.02      714.14     28.88 o 
  -5  13   1        3.47        1.43     14.67 o 
  -3  13   1     1637.02     1532.65     59.25 o 
  -1  13   1       70.04       63.53     16.38 o 
   1  13   1        0.27      -15.24     22.90 o 
   3  13   1     2303.47     2422.00     68.84 o 
   5  13   1      247.32      271.39     19.44 o 
   7  13   1      184.95      177.24      8.97 o 
   9  13   1        0.53       32.92     19.71 o 
  11  13   1       85.54       90.88     23.69 o 
 -10  14   1      238.32      246.51     55.45 o 
  -8  14   1      483.60      492.77     27.63 o 
  -6  14   1      685.15      699.21     26.35 o 
  -4  14   1      176.32      211.23     20.27 o 
  -2  14   1      197.63      206.46     21.08 o 
   0  14   1     1278.48     1270.95     32.07 o 
   2  14   1     4657.90     4582.62     96.49 o 
   4  14   1     1579.00     1506.05     36.49 o 
   6  14   1      869.66      821.22     37.72 o 
   8  14   1      409.19      439.95     40.96 o 
  10  14   1       52.65       12.11     21.44 o 
 -11  15   1      100.38      113.86     46.14 o 
  -9  15   1      106.90       94.33     28.46 o 
  -7  15   1       47.03       39.08     20.44 o 
  -5  15   1     1047.41     1060.20     57.59 o 
  -3  15   1        9.12       -8.93     15.80 o 
  -1  15   1      746.20      799.83     33.62 o 
   1  15   1     3376.66     3301.56     72.77 o 
   3  15   1       20.92       70.82     29.54 o 
   5  15   1      852.23      863.41     33.54 o 
   7  15   1      458.45      442.85     26.05 o 
   9  15   1       85.12      108.69     28.03 o 
 -10  16   1        0.46      -16.07     28.05 o 
  -8  16   1      182.00      177.94     20.85 o 
  -6  16   1      583.07      532.95     43.71 o 
  -4  16   1     2447.23     2511.08     53.82 o 
  -2  16   1      607.05      600.79     29.12 o 
   0  16   1     3775.50     3882.09     68.26 o 
   2  16   1      501.85      577.87     75.86 o 
   4  16   1      886.68      926.90     30.50 o 
   6  16   1      150.22      109.59     17.40 o 
   8  16   1       75.02       39.80     25.56 o 
  10  16   1        9.84       13.92     21.88 o 
  -9  17   1      451.58      438.85     34.29 o 
  -7  17   1     1360.11     1300.85     91.93 o 
  -5  17   1      507.25      545.20     38.64 o 
  -3  17   1     2018.34     2212.41     56.47 o 
  -1  17   1     1659.88     1789.96     61.76 o 
   1  17   1     2497.40     2553.54    119.04 o 
   3  17   1     4357.15     4171.44    101.31 o 
   5  17   1       58.45       52.62     22.29 o 
   7  17   1       10.58       28.95     11.73 o 
   9  17   1       23.86       27.79     22.33 o 
  -8  18   1      161.38      162.88     42.09 o 
  -6  18   1      470.31      455.75     39.16 o 
  -4  18   1      658.52      693.11     38.80 o 
  -2  18   1      444.80      562.24     57.10 o 
   0  18   1     1073.71     1043.37     34.10 o 
   2  18   1     1009.70     1116.78     69.18 o 
   4  18   1      182.76      154.98     24.93 o 
   6  18   1      175.50      176.30     24.40 o 
   8  18   1       89.99      128.78     32.93 o 
  -9  19   1        0.10       46.06     28.51 o 
  -7  19   1       26.19       43.57     23.30 o 
  -5  19   1      175.52      218.36     32.98 o 
  -3  19   1       20.86        0.68     20.97 o 
  -1  19   1        0.17        7.15     17.90 o 
   1  19   1       97.72      139.46     30.78 o 
   3  19   1      162.91      136.08     20.86 o 
   5  19   1      128.45      107.72     19.57 o 
   7  19   1       36.23       15.20     24.44 o 
  -8  20   1      231.67      198.46     42.18 o 
  -6  20   1      158.09      196.32     28.21 o 
  -4  20   1       61.75       60.30     24.57 o 
  -2  20   1      530.32      653.12     39.84 o 
   0  20   1       85.23      106.07     24.78 o 
   2  20   1      824.07      872.45     42.88 o 
   4  20   1      331.34      336.54     41.87 o 
   6  20   1       20.54        2.00     21.90 o 
  -7  21   1      253.41      267.58     50.02 o 
  -5  21   1      223.79      287.70     78.82 o 
  -3  21   1      240.06      266.88     34.00 o 
  -1  21   1      281.73      303.09     44.25 o 
   1  21   1      532.57      560.69     38.79 o 
   3  21   1      564.47      618.82     46.43 o 
   5  21   1      147.18      131.80     23.24 o 
   7  21   1      128.04      116.71     34.54 o 
  -6  22   1       24.30       32.30     21.33 o 
  -4  22   1       25.50       18.30     21.69 o 
  -2  22   1        0.93      -22.32     22.32 o 
   0  22   1      126.52      150.91     27.36 o 
   2  22   1      126.74      131.97     27.29 o 
   4  22   1      110.19       99.81     23.33 o 
   6  22   1      143.09      110.36     29.45 o 
  -5  23   1        6.00       16.55     21.74 o 
  -3  23   1       13.42       -8.88     22.82 o 
  -1  23   1       53.11       47.09     28.14 o 
   1  23   1      114.02      104.19     23.63 o 
   3  23   1      342.93      356.21     44.21 o 
   5  23   1       66.92       33.95     29.44 o 
  -4  24   1       53.44       41.40     30.06 o 
  -2  24   1      147.53      183.21     37.29 o 
   0  24   1      381.28      219.53     86.25 o 
   2  24   1      469.06      517.25     34.18 o 
  -1  25   1       91.25       64.79     29.00 o 
   1  25   1       37.01       38.62     36.10 o 
 -12   0   2        2.30       11.23     13.64 o 
 -10   0   2     1169.27     1216.31     54.87 o 
  -8   0   2     1545.03     1501.95     48.84 o 
  -6   0   2    38903.45    40861.38    818.95 o 
  -4   0   2    68720.65    72360.55   1577.55 o 
  -2   0   2     8254.35     8970.39    109.28 o 
   0   0   2    22352.04    22553.69    492.37 o 
   2   0   2      284.51      242.19     12.34 o 
   4   0   2      201.60      168.39      8.36 o 
   6   0   2    13648.78    13758.81    243.78 o 
   8   0   2      201.38      177.12     45.97 o 
  10   0   2      149.01      117.40     72.44 o 
  12   0   2      183.77      225.42     94.92 o 
 -13   1   2        2.34       17.92     22.35 o 
 -11   1   2        6.99        2.16     10.91 o 
  -9   1   2       35.95       17.56     10.56 o 
  -7   1   2      194.82      206.62     12.98 o 
  -5   1   2     9669.17     9784.90    108.89 o 
  -3   1   2     4019.94     4409.48     43.68 o 
  -1   1   2     2372.92     2401.06     44.59 o 
   1   1   2    14102.76    14485.10    129.85 o 
   3   1   2       31.55       58.55      5.53 o 
   5   1   2     9265.70     9302.16     99.61 o 
   7   1   2     2004.28     2007.87     32.03 o 
   9   1   2        2.33        6.62      7.83 o 
  11   1   2      295.13      237.69     63.57 o 
 -12   2   2       22.93       32.08     35.56 o 
 -10   2   2       70.13       59.83     13.41 o 
  -8   2   2      838.38      772.54     15.93 o 
  -6   2   2     1008.88     1105.66     19.96 o 
  -4   2   2      929.05      907.04     12.61 o 
  -2   2   2       51.71       89.88      8.36 o 
   0   2   2      126.98      135.29      8.61 o 
   2   2   2      296.14      258.40     10.20 o 
   4   2   2      507.56      524.82     12.84 o 
   6   2   2      807.00      865.35     21.69 o 
   8   2   2        1.55       17.89     10.25 o 
  10   2   2       46.64       43.76     11.04 o 
  12   2   2       53.69       38.22     54.42 o 
 -13   3   2        9.19       52.20     34.36 o 
 -11   3   2       10.53        5.94      9.09 o 
  -9   3   2     1059.76     1148.63     49.53 o 
  -7   3   2      494.30      494.59     29.38 o 
  -5   3   2    13407.88    13823.73    159.31 o 
  -3   3   2      325.74      245.79     10.78 o 
  -1   3   2     2382.53     2226.32     25.96 o 
   1   3   2    28698.90    29005.81    376.97 o 
   3   3   2      278.31      228.33      9.85 o 
   5   3   2    14623.64    14766.28    164.84 o 
   7   3   2     2411.19     2612.21     51.19 o 
   9   3   2       10.21       15.87      8.16 o 
  11   3   2     1013.55     1032.95     60.67 o 
 -12   4   2       12.96       18.97     35.29 o 
 -10   4   2      605.24      627.96     19.83 o 
  -8   4   2      102.35      116.19     13.54 o 
  -6   4   2     2163.40     2323.37     29.78 o 
  -4   4   2    12035.58    11955.04    129.06 o 
  -2   4   2      261.12      330.32     12.13 o 
   0   4   2    18369.88    18320.67    160.56 o 
   2   4   2      133.26      120.40     17.19 o 
   4   4   2      670.51      646.48     15.66 o 
   6   4   2     7975.72     7901.52     92.91 o 
   8   4   2       35.67       33.46     13.55 o 
  10   4   2      578.56      608.06     58.67 o 
  12   4   2       90.67       66.99     30.02 o 
 -13   5   2        6.05       16.27     26.21 o 
 -11   5   2        0.99        3.39      7.58 o 
  -9   5   2        2.06       12.58      9.95 o 
  -7   5   2      500.62      520.92     13.43 o 
  -5   5   2      228.93      238.04     10.72 o 
  -3   5   2       26.04       28.50      9.09 o 
  -1   5   2       19.33       10.37      6.03 o 
   1   5   2      912.26      969.94     15.85 o 
   3   5   2     1364.40     1270.66     21.89 o 
   5   5   2      358.73      469.63     17.13 o 
   7   5   2       92.67       91.86     12.80 o 
   9   5   2       35.61       29.63     14.46 o 
  11   5   2       22.77       33.21     21.32 o 
 -12   6   2        7.40       -4.48     24.70 o 
 -10   6   2      557.23      569.34     28.53 o 
  -8   6   2      734.70      783.23     20.69 o 
  -6   6   2     1268.91     1276.03     26.82 o 
  -4   6   2     7326.67     7235.20     76.87 o 
  -2   6   2     1727.25     1635.03     22.49 o 
   0   6   2    27967.71    28840.45    288.85 o 
   2   6   2    13904.81    14326.25    182.44 o 
   4   6   2      932.34      891.70     20.79 o 
   6   6   2     5030.44     5144.06     67.04 o 
   8   6   2      286.03      298.03     27.76 o 
  10   6   2      206.64      280.03     24.73 o 
  12   6   2      204.25      338.22     96.57 o 
 -13   7   2        0.57       13.95     24.05 o 
 -11   7   2       20.04       20.88     23.51 o 
  -9   7   2     2061.16     1962.08     38.42 o 
  -7   7   2       77.83       58.66     16.96 o 
  -5   7   2     7860.02     7635.97     72.09 o 
  -3   7   2     4430.35     4271.18     50.21 o 
  -1   7   2      774.82      717.63     15.45 o 
   1   7   2    10112.20     9670.82    102.43 o 
   3   7   2     1145.80     1274.13     25.60 o 
   5   7   2     3898.84     3960.43     79.45 o 
   7   7   2     2100.51     2126.71     56.20 o 
   9   7   2       94.19       89.83     19.46 o 
  11   7   2      394.32      385.62     24.79 o 
 -12   8   2      172.32      150.20     32.89 o 
 -10   8   2      172.43      140.67     31.12 o 
  -8   8   2       54.70       33.37     12.04 o 
  -6   8   2      501.10      522.11     17.45 o 
  -4   8   2      663.70      694.26     18.24 o 
  -2   8   2      662.97      601.19     16.23 o 
   0   8   2      353.23      499.24     15.21 o 
   2   8   2     4832.50     5572.05     66.48 o 
   4   8   2      602.65      723.96     35.82 o 
   6   8   2      639.53      610.89     27.72 o 
   8   8   2       14.56       14.53     14.46 o 
  10   8   2      213.72      219.76     19.99 o 
  12   8   2       55.00       49.42     36.48 o 
 -11   9   2       53.73       52.12     26.27 o 
  -9   9   2       63.47       46.81     19.00 o 
  -7   9   2      981.32      969.41     50.77 o 
  -5   9   2     5729.17     5897.21     82.08 o 
  -3   9   2      784.70      709.14     22.35 o 
  -1   9   2      138.27      312.35     19.41 o 
   1   9   2     2577.65     2255.07     44.34 o 
   3   9   2      242.00      218.52     14.52 o 
   5   9   2      442.16      410.36     24.37 o 
   7   9   2     2098.54     2129.63     45.96 o 
   9   9   2       51.63       51.23     17.20 o 
  11   9   2      160.37      137.63     21.87 o 
 -12  10   2        7.33       11.93     24.08 o 
 -10  10   2      760.31      773.49     52.17 o 
  -8  10   2      511.14      520.78     49.75 o 
  -6  10   2     1972.99     1978.01     46.93 o 
  -4  10   2    12156.00    12409.96    161.72 o 
  -2  10   2      314.37      377.45     20.96 o 
   0  10   2     7091.71     6813.17     84.63 o 
   2  10   2     4657.67     4543.68     66.51 o 
   4  10   2      244.27      217.77     20.33 o 
   6  10   2     5605.85     5413.69     87.49 o 
   8  10   2      435.66      446.26     22.80 o 
  10  10   2       12.03       39.68     19.09 o 
 -11  11   2        2.73       -9.22     24.69 o 
  -9  11   2      301.41      369.83     80.25 o 
  -7  11   2      736.50      688.32     20.95 o 
  -5  11   2      458.88      454.63     35.06 o 
  -3  11   2      383.73      433.09     19.34 o 
  -1  11   2      353.40      332.26     19.96 o 
   1  11   2     1698.92     1604.75     35.33 o 
   3  11   2      743.53      780.58     26.17 o 
   5  11   2      263.41      378.83     54.95 o 
   7  11   2      508.88      558.42     25.76 o 
   9  11   2       32.55       21.39     21.01 o 
  11  11   2        5.46       12.72     20.23 o 
 -12  12   2       92.01       24.18     43.04 o 
 -10  12   2       68.25       95.57     24.59 o 
  -8  12   2      235.24      273.49     45.48 o 
  -6  12   2     1652.01     1693.44     37.45 o 
  -4  12   2      368.83      414.88     33.33 o 
  -2  12   2     1531.17     1442.62     35.59 o 
   0  12   2     1595.72     1633.26     38.69 o 
   2  12   2     1508.76     1544.59     34.04 o 
   4  12   2     1500.98     1432.39     37.90 o 
   6  12   2      725.99      742.98     24.38 o 
   8  12   2       69.04       76.58     20.11 o 
  10  12   2        0.78      -19.81     19.81 o 
 -11  13   2      143.72       88.61     39.63 o 
  -9  13   2      457.13      478.68     53.96 o 
  -7  13   2      135.79      106.05     30.04 o 
  -5  13   2     2732.48     2648.76     47.00 o 
  -3  13   2     2733.41     2694.07     50.11 o 
  -1  13   2     2182.03     2115.13     39.18 o 
   1  13   2     4397.33     4381.24     66.98 o 
   3  13   2      651.04      726.72     48.23 o 
   5  13   2     2146.89     2126.59     52.81 o 
   7  13   2     1317.47     1164.39     21.65 o 
   9  13   2       28.20       49.61     21.64 o 
 -10  14   2       47.39       28.59     22.66 o 
  -8  14   2       53.60       35.50     11.88 o 
  -6  14   2      233.86      239.19     38.98 o 
  -4  14   2     1402.17     1475.07     48.80 o 
  -2  14   2      111.32       99.82     20.01 o 
   0  14   2      120.42      115.62     19.85 o 
   2  14   2       91.17       53.43     20.29 o 
   4  14   2       67.67       63.26     27.35 o 
   6  14   2     1447.92     1408.32     31.30 o 
   8  14   2       18.62       32.84     18.29 o 
  10  14   2       49.40       47.03     23.72 o 
 -11  15   2      151.28      143.57     48.80 o 
  -9  15   2       77.62       94.54     25.78 o 
  -7  15   2        2.98       11.56     17.78 o 
  -5  15   2      420.28      466.65     31.82 o 
  -3  15   2       62.33       67.01     21.91 o 
  -1  15   2     2721.52     2835.02     62.51 o 
   1  15   2     1512.19     1428.42     40.96 o 
   3  15   2     1119.11     1185.10     69.73 o 
   5  15   2      103.65       64.31     17.14 o 
   7  15   2      308.81      349.99     37.90 o 
   9  15   2      149.70      120.03     28.51 o 
 -10  16   2      366.02      338.90     42.00 o 
  -8  16   2      146.22      138.93     24.70 o 
  -6  16   2      594.01      635.70     33.60 o 
  -4  16   2     1241.33     1223.08     36.08 o 
  -2  16   2     2621.23     2653.43     68.09 o 
   0  16   2     3699.45     3614.20     66.28 o 
   2  16   2      747.04      794.34     45.17 o 
   4  16   2      150.40      159.05     22.87 o 
   6  16   2      709.28      726.03     29.30 o 
   8  16   2      238.22      301.97     54.43 o 
  -9  17   2      382.16      375.88     60.48 o 
  -7  17   2      119.61       83.34     18.39 o 
  -5  17   2     1309.68     1208.45     89.05 o 
  -3  17   2      859.71      816.81     32.72 o 
  -1  17   2      112.27      124.43     23.99 o 
   1  17   2      142.24      150.91     24.83 o 
   3  17   2       49.42       43.03     20.17 o 
   5  17   2      382.44      367.53     22.72 o 
   7  17   2      111.33       99.30     25.07 o 
   9  17   2        0.53        9.48     23.30 o 
  -8  18   2       63.34       51.90     19.34 o 
  -6  18   2      456.16      544.18     45.43 o 
  -4  18   2       60.38       61.72     23.99 o 
  -2  18   2     1356.09     1265.77     52.55 o 
   0  18   2      785.85      725.35     45.13 o 
   2  18   2      118.62      161.61     29.25 o 
   4  18   2       58.63       49.37     22.58 o 
   6  18   2       71.63       62.40     15.08 o 
   8  18   2      100.92       97.13     28.96 o 
  -9  19   2       27.89       49.36     31.86 o 
  -7  19   2       78.55       85.31     29.38 o 
  -5  19   2      154.46      177.38     27.85 o 
  -3  19   2      140.27      232.64     30.72 o 
  -1  19   2     1127.20     1189.93     44.42 o 
   1  19   2     1150.56     1065.60     43.97 o 
   3  19   2      312.11      344.46     31.37 o 
   5  19   2      212.70      207.42     27.85 o 
   7  19   2      579.13      592.73     40.57 o 
  -8  20   2       31.82        3.66     16.86 o 
  -6  20   2      187.55      213.97     33.24 o 
  -4  20   2      311.23      272.06     29.87 o 
  -2  20   2       42.88       95.76     23.34 o 
   0  20   2      766.34      710.00     35.75 o 
   2  20   2      355.28      324.26     38.56 o 
   4  20   2       27.39       30.54     17.53 o 
   6  20   2      268.36      238.13     20.32 o 
  -7  21   2       82.44       42.23     28.88 o 
  -5  21   2       10.01       25.32     26.86 o 
  -3  21   2       87.97       71.82     30.32 o 
  -1  21   2      114.66      116.02     31.79 o 
   1  21   2       63.45      129.18     30.86 o 
   3  21   2       99.13      123.95     27.96 o 
   5  21   2        1.64       -0.21     16.09 o 
  -6  22   2       56.67       64.09     25.51 o 
  -4  22   2       40.81        3.32     24.27 o 
  -2  22   2      519.82      542.88     44.40 o 
   0  22   2      251.78      217.02     28.29 o 
   2  22   2      382.20      355.75     37.54 o 
   4  22   2      372.01      432.53     47.33 o 
  -5  23   2      144.82      111.78     27.53 o 
  -3  23   2      336.42      475.60     48.27 o 
  -1  23   2      472.49      548.63     38.32 o 
   1  23   2      517.52      585.38     52.68 o 
   3  23   2      366.73      477.66     33.03 o 
  -2  24   2      101.46      102.79     29.35 o 
   0  24   2       69.66       81.63     37.48 o 
   2  24   2       63.50       49.74     23.33 o 
 -13   1   3       12.54        8.78     20.47 o 
 -11   1   3      127.65       95.87     14.50 o 
  -9   1   3     7695.84     7466.52     91.86 o 
  -7   1   3      973.14      984.07     19.77 o 
  -5   1   3     2391.48     2334.63     25.88 o 
  -3   1   3     4719.94     4549.83     35.40 o 
  -1   1   3      962.87     1182.15     17.35 o 
   1   1   3    17429.61    17088.15    183.08 o 
   3   1   3      945.42      843.33     11.98 o 
   5   1   3      510.08      386.85     17.95 o 
   7   1   3      828.60      825.56     27.70 o 
   9   1   3       18.20       30.32     27.31 o 
  11   1   3      358.35      229.87     63.69 o 
 -12   2   3      385.10      309.76     38.84 o 
 -10   2   3      792.52      865.57     21.72 o 
  -8   2   3     2709.09     2707.80     35.08 o 
  -6   2   3      930.08      981.73     16.22 o 
  -4   2   3    10560.19    10007.23     87.04 o 
  -2   2   3       11.53       23.94      5.11 o 
   0   2   3    10479.92    10366.94    104.73 o 
   2   2   3    33983.03    35269.79    399.31 o 
   4   2   3     2506.02     2727.13     22.96 o 
   6   2   3     5680.72     5733.98     68.08 o 
   8   2   3      181.56      223.13     23.99 o 
  10   2   3      292.89      309.99     23.78 o 
  12   2   3      162.89      190.37     68.55 o 
 -13   3   3       10.18       17.52     22.97 o 
 -11   3   3      134.45      110.51     11.89 o 
  -9   3   3     1169.87     1180.62     28.42 o 
  -7   3   3      427.21      444.36     15.58 o 
  -5   3   3      465.44      492.72     17.49 o 
  -3   3   3      625.92      588.60     14.54 o 
  -1   3   3     3227.87     3206.69     37.76 o 
   1   3   3     1683.63     1611.87     21.98 o 
   3   3   3      625.61      724.98     10.09 o 
   5   3   3      692.75      736.59     11.13 o 
   7   3   3      101.13      117.86     15.55 o 
   9   3   3       66.41       49.94     13.64 o 
  11   3   3       56.37       63.46     54.48 o 
 -12   4   3       10.63       40.75     21.73 o 
 -10   4   3     1306.21     1197.67     51.46 o 
  -8   4   3      292.95      344.07     17.27 o 
  -6   4   3       48.06       44.41      9.69 o 
  -4   4   3     6893.80     6681.33     69.07 o 
  -2   4   3     1334.48     1249.18     17.53 o 
   0   4   3     4911.35     4812.82     40.48 o 
   2   4   3     6100.29     6087.59     58.57 o 
   4   4   3      245.51      260.72      9.22 o 
   6   4   3     2035.77     2113.89     33.29 o 
   8   4   3      834.69      850.29     35.32 o 
  10   4   3      258.69      283.29     26.84 o 
  12   4   3        9.72       38.61     39.52 o 
 -13   5   3        1.96       26.80     27.36 o 
 -11   5   3       84.39       96.55     20.84 o 
  -9   5   3     3112.22     3170.53     55.79 o 
  -7   5   3       25.90       26.00      9.37 o 
  -5   5   3     6911.90     6768.33     71.62 o 
  -3   5   3    10371.05    10083.78     93.75 o 
  -1   5   3       76.11       98.70      7.75 o 
   1   5   3    24449.69    24173.59    253.08 o 
   3   5   3     2997.31     3148.97     42.32 o 
   5   5   3     3647.90     3734.95     43.51 o 
   7   5   3     3560.58     3619.37     65.98 o 
   9   5   3       57.71       77.59     12.84 o 
  11   5   3      182.69      290.50     32.17 o 
 -12   6   3        3.55        8.39     19.32 o 
 -10   6   3      314.88      315.07     28.94 o 
  -8   6   3      363.23      369.52     21.56 o 
  -6   6   3       71.16       82.45     11.36 o 
  -4   6   3     9505.94     9908.87     98.09 o 
  -2   6   3     1298.51     1389.26     38.52 o 
   0   6   3      545.97      475.91     19.12 o 
   2   6   3     4209.71     4257.56     69.43 o 
   4   6   3       57.39       46.24     10.73 o 
   6   6   3     1634.37     1551.52     30.30 o 
   8   6   3       61.24       74.14     15.75 o 
  10   6   3       50.59       50.05     14.12 o 
 -13   7   3        1.50       10.69     26.38 o 
 -11   7   3      117.31      110.35     10.32 o 
  -9   7   3      438.77      454.03     21.87 o 
  -7   7   3      739.92      750.43     21.12 o 
  -5   7   3     1231.57     1228.08     21.44 o 
  -3   7   3     5526.96     5844.00     60.84 o 
  -1   7   3    12611.03    13030.41    121.67 o 
   1   7   3     2047.97     2081.94     24.03 o 
   3   7   3     1164.22     1180.55     29.96 o 
   5   7   3      550.19      575.31     17.26 o 
   7   7   3       73.58       83.26     17.04 o 
   9   7   3      110.94      102.60     20.27 o 
  11   7   3       26.53       35.04     21.59 o 
 -12   8   3        1.64       97.27     61.19 o 
 -10   8   3      900.05      809.71     45.38 o 
  -8   8   3      933.91      895.84     20.99 o 
  -6   8   3      326.06      338.85     27.53 o 
  -4   8   3     3848.83     3674.58     44.57 o 
  -2   8   3       98.70       51.49      9.28 o 
   0   8   3     2318.72     1923.43     24.61 o 
   2   8   3     2615.60     2325.42     40.98 o 
   4   8   3     1889.18     1843.09     34.03 o 
   6   8   3     5195.01     5148.93     61.74 o 
   8   8   3      233.70      226.05     18.12 o 
  10   8   3      397.37      414.72     32.85 o 
 -11   9   3       13.11        0.52     17.74 o 
  -9   9   3      882.26      869.50     37.09 o 
  -7   9   3        3.61        9.20      9.31 o 
  -5   9   3     2444.13     2450.30     58.45 o 
  -3   9   3      982.57      926.78     25.08 o 
  -1   9   3      234.02      290.22     15.83 o 
   1   9   3     4013.52     3750.39     51.61 o 
   3   9   3       30.63       35.12     12.93 o 
   5   9   3     2816.29     2923.72     50.51 o 
   7   9   3      457.02      452.91     32.27 o 
   9   9   3      346.82      350.76     28.62 o 
  11   9   3      118.88      110.75     19.66 o 
 -12  10   3        6.13       29.47     27.44 o 
 -10  10   3      108.01       91.09     22.39 o 
  -8  10   3      189.31      180.64     17.58 o 
  -6  10   3      163.06      171.93     11.68 o 
  -4  10   3      107.41      131.37     14.61 o 
  -2  10   3     1180.71     1102.38     22.88 o 
   0  10   3       66.12       73.74     11.21 o 
   2  10   3      363.83      303.90     24.34 o 
   4  10   3      294.36      307.03     45.50 o 
   6  10   3      256.65      253.67     16.13 o 
   8  10   3      588.22      566.56     26.50 o 
  10  10   3      222.71      244.31     25.37 o 
 -11  11   3       90.90       46.69     28.03 o 
  -9  11   3      931.49      877.86     35.64 o 
  -7  11   3      604.69      630.37     25.14 o 
  -5  11   3     2153.32     2104.37     49.08 o 
  -3  11   3     2826.40     2670.43     43.46 o 
  -1  11   3     2313.54     2398.14     42.75 o 
   1  11   3     6371.31     6401.08     80.78 o 
   3  11   3     3369.08     3376.90     58.48 o 
   5  11   3      947.77      951.28     43.26 o 
   7  11   3      157.18      212.26     20.41 o 
   9  11   3       16.23       22.26     18.95 o 
 -12  12   3        4.93       27.11     24.29 o 
 -10  12   3      183.65      200.63     29.89 o 
  -8  12   3      486.02      623.83     44.38 o 
  -6  12   3      570.15      593.91     33.71 o 
  -4  12   3     2322.46     2244.60     48.53 o 
  -2  12   3      170.89      165.77     26.32 o 
   0  12   3     1585.92     1563.03     32.37 o 
   2  12   3     2413.43     2416.77     50.13 o 
   4  12   3     1087.37     1118.33     30.43 o 
   6  12   3     2596.60     2500.32     79.25 o 
   8  12   3       30.70       16.11     15.58 o 
  10  12   3       54.51       70.38     22.94 o 
 -11  13   3      129.20       99.03     40.90 o 
  -9  13   3        2.25        0.69     16.97 o 
  -7  13   3       37.45       31.33     11.35 o 
  -5  13   3       20.05       16.92     14.13 o 
  -3  13   3      612.57      627.20     26.07 o 
  -1  13   3      632.82      687.24     29.10 o 
   1  13   3      176.26      178.57     21.61 o 
   3  13   3      502.32      520.77     27.68 o 
   5  13   3      661.77      660.64     35.70 o 
   7  13   3        2.38        1.27      6.02 o 
   9  13   3      346.75      435.76     27.85 o 
 -10  14   3      121.16      261.96    125.99 o 
  -8  14   3       63.00       83.41     14.42 o 
  -6  14   3      518.27      496.75     55.56 o 
  -4  14   3     2784.95     2748.27     50.82 o 
  -2  14   3     2018.79     2136.73     57.95 o 
   0  14   3     1143.49     1130.85     33.88 o 
   2  14   3     3879.33     3913.19     87.20 o 
   4  14   3     1206.15     1156.88     42.39 o 
   6  14   3      433.93      314.74     40.61 o 
   8  14   3      719.64      765.14     35.54 o 
  -9  15   3      110.74      114.80     27.17 o 
  -7  15   3       20.71       38.52     14.97 o 
  -5  15   3     1775.14     1717.05     40.29 o 
  -3  15   3      787.54      848.65     30.64 o 
  -1  15   3        7.56       12.28     14.53 o 
   1  15   3     3106.94     2949.90     61.60 o 
   3  15   3     1070.55     1089.82     36.86 o 
   5  15   3      740.67      732.58     35.96 o 
   7  15   3      714.34      617.65     39.48 o 
   9  15   3        1.73       25.18     19.04 o 
 -10  16   3      181.86      114.72     29.39 o 
  -8  16   3      224.69      227.88     22.38 o 
  -6  16   3      147.28      146.12     24.52 o 
  -4  16   3      160.59      184.03     25.87 o 
  -2  16   3     2092.98     2050.00     48.91 o 
   0  16   3        3.45       -4.52     14.42 o 
   2  16   3       18.73       41.12     20.59 o 
   4  16   3      474.43      463.46     28.40 o 
   6  16   3       17.86       22.44     14.88 o 
   8  16   3      211.69      197.65     27.91 o 
  -9  17   3      155.75       80.70     24.48 o 
  -7  17   3      514.88      629.10     51.01 o 
  -5  17   3      974.01      916.12     36.48 o 
  -3  17   3     2551.44     2329.57     57.21 o 
  -1  17   3      801.86      855.47     37.56 o 
   1  17   3       54.25       40.91     22.27 o 
   3  17   3      356.11      413.25     38.04 o 
   5  17   3      116.96      108.98     27.78 o 
   7  17   3      268.01      310.66     35.43 o 
  -8  18   3       48.68       27.18     15.29 o 
  -6  18   3       65.87       76.30     20.69 o 
  -4  18   3      904.38      837.99     34.67 o 
  -2  18   3      483.83      587.79     77.33 o 
   0  18   3      306.72      301.36     26.37 o 
   2  18   3      731.97      798.99     41.15 o 
   4  18   3      264.12      380.88     52.91 o 
   6  18   3      555.59      550.95     44.69 o 
   8  18   3      117.00       56.73     23.34 o 
  -7  19   3       33.03       56.04     21.20 o 
  -5  19   3        7.34        8.65     18.39 o 
  -3  19   3        7.85       46.92     31.50 o 
  -1  19   3        1.20        4.46     20.15 o 
   1  19   3      661.88      563.36     32.23 o 
   3  19   3        0.14       19.97     20.46 o 
   5  19   3       61.83       21.34     19.62 o 
   7  19   3      102.54       52.87     31.02 o 
  -8  20   3        2.33       -0.97     17.47 o 
  -6  20   3      142.56      131.95     25.10 o 
  -4  20   3      165.46      139.44     25.97 o 
  -2  20   3      826.13      825.87     37.97 o 
   0  20   3      132.34      138.08     24.12 o 
   2  20   3      268.77      342.21     44.68 o 
   4  20   3      400.26      503.31     81.66 o 
   6  20   3        1.21       -9.07     28.16 o 
  -7  21   3       70.11       60.99     24.22 o 
  -5  21   3      202.19      194.30     27.61 o 
  -3  21   3      442.10      383.09     48.08 o 
  -1  21   3      400.38      461.69     37.25 o 
   1  21   3      386.31      416.63     35.90 o 
   3  21   3      427.14      522.40     45.78 o 
   5  21   3      150.39      225.48     32.65 o 
  -6  22   3        9.25       -6.56     18.88 o 
  -4  22   3      171.19      145.69     30.72 o 
  -2  22   3      108.94      117.42     30.39 o 
   0  22   3      190.04      159.21     45.02 o 
   2  22   3      104.43       87.10     29.93 o 
   4  22   3        0.31       -7.90     29.43 o 
  -5  23   3      112.64      128.18     58.23 o 
  -3  23   3      129.07      112.16     29.90 o 
  -1  23   3      284.75      323.59     38.16 o 
   1  23   3      142.11      156.35     34.75 o 
   3  23   3      329.91      335.29     37.46 o 
  -2  24   3      284.52      299.53     46.78 o 
   0  24   3      302.78      294.17     62.20 o 
 -12   0   4      621.57      479.30     36.20 o 
 -10   0   4     1822.17     1794.78     38.16 o 
  -8   0   4     1194.18     1252.93     52.45 o 
  -6   0   4        7.57        9.14      9.29 o 
  -4   0   4     8230.28     8230.27    111.46 o 
  -2   0   4       21.71       20.47      4.63 o 
   0   0   4     4272.39     3921.84     39.30 o 
   2   0   4     4809.21     4355.14     63.88 o 
   4   0   4      952.47     1040.49     37.62 o 
   6   0   4     4442.03     4517.23    117.08 o 
   8   0   4      376.18      413.07     42.77 o 
  10   0   4       92.16      132.38     44.34 o 
 -13   1   4        5.82       10.02     13.72 o 
 -11   1   4       33.62       37.13     13.10 o 
  -9   1   4      343.31      411.94     20.20 o 
  -7   1   4      116.85      173.24     13.08 o 
  -5   1   4      944.14      980.34     14.09 o 
  -3   1   4     4052.31     4112.23     35.26 o 
  -1   1   4     2228.86     2162.88     56.49 o 
   1   1   4    19594.39    20156.55    221.07 o 
   3   1   4      885.82      888.46     14.49 o 
   5   1   4      383.81      423.02     12.32 o 
   7   1   4     1022.19     1048.21     30.01 o 
   9   1   4        4.23        2.61     32.94 o 
  11   1   4      153.06      146.06     61.26 o 
 -12   2   4       23.18       26.38     12.25 o 
 -10   2   4        6.88       16.68     11.73 o 
  -8   2   4       44.05       62.26     12.35 o 
  -6   2   4      106.17      155.60      8.70 o 
  -4   2   4     1489.53     1472.36     24.10 o 
  -2   2   4      840.84      760.80     20.20 o 
   0   2   4       21.21       27.57      5.43 o 
   2   2   4       43.43       96.93      7.16 o 
   4   2   4       43.00       42.21      6.27 o 
   6   2   4     1385.73     1374.35     85.86 o 
   8   2   4       96.13       78.01     16.93 o 
  10   2   4        2.70       -1.03     28.04 o 
 -13   3   4      264.71      226.74     38.00 o 
 -11   3   4       38.11       37.36     14.77 o 
  -9   3   4     1108.63     1150.67     31.09 o 
  -7   3   4      259.27      235.92     12.70 o 
  -5   3   4     3155.00     3172.87     65.71 o 
  -3   3   4     9312.14     9089.48    126.14 o 
  -1   3   4     4362.45     4597.23     56.26 o 
   1   3   4    23007.65    23878.04    251.41 o 
   3   3   4     1213.79     1177.61     15.21 o 
   5   3   4     2899.69     2927.06     35.47 o 
   7   3   4     3048.22     3124.59     63.05 o 
   9   3   4      123.36       84.42     33.88 o 
  11   3   4      308.28      277.35     41.50 o 
 -12   4   4       79.09       65.17     16.65 o 
 -10   4   4      515.77      518.47     18.84 o 
  -8   4   4     1361.06     1352.56     30.74 o 
  -6   4   4       19.74       31.52     10.52 o 
  -4   4   4     2147.83     1928.10     23.58 o 
  -2   4   4      297.80      291.25     14.73 o 
   0   4   4    12710.85    13319.01    121.15 o 
   2   4   4    11499.67    11349.01    141.56 o 
   4   4   4      102.64       77.51      8.11 o 
   6   4   4     2950.83     2946.85     48.65 o 
   8   4   4       13.10        0.15      9.68 o 
  10   4   4       21.21        8.43     12.57 o 
 -13   5   4       22.94       45.28     23.82 o 
 -11   5   4       12.75       29.68     11.00 o 
  -9   5   4       54.45       45.13     11.86 o 
  -7   5   4        0.42        0.33      8.51 o 
  -5   5   4      435.64      398.30     28.09 o 
  -3   5   4      530.78      614.51     10.66 o 
  -1   5   4       26.84        9.48      4.88 o 
   1   5   4        0.57       -2.53      6.99 o 
   3   5   4     1233.86     1263.17     17.54 o 
   5   5   4      553.66      556.87     12.41 o 
   7   5   4      664.19      671.67     31.77 o 
   9   5   4       13.37        8.70     11.69 o 
  11   5   4       41.53       21.10     23.04 o 
 -12   6   4       71.24      105.50     23.56 o 
 -10   6   4      346.90      374.10     22.70 o 
  -8   6   4     1350.49     1381.74     37.27 o 
  -6   6   4      951.73      929.95     22.31 o 
  -4   6   4    11002.13    11151.18    107.99 o 
  -2   6   4     2256.89     2033.01     40.01 o 
   0   6   4     5107.64     4892.78     47.10 o 
   2   6   4    10604.58    10834.21    112.89 o 
   4   6   4      461.66      453.67     14.10 o 
   6   6   4     2453.20     2489.35     43.18 o 
   8   6   4       44.51       25.57     14.53 o 
  10   6   4      131.29      109.73     18.79 o 
 -13   7   4      142.94       85.61     30.63 o 
 -11   7   4        6.84       12.46     13.15 o 
  -9   7   4     1543.79     1511.69     32.04 o 
  -7   7   4      119.10      156.83     16.66 o 
  -5   7   4      946.47      950.33     30.60 o 
  -3   7   4     3285.10     3050.93     40.61 o 
  -1   7   4      143.70      178.06     10.40 o 
   1   7   4    11299.13    11543.38    114.65 o 
   3   7   4     1052.78     1090.89     30.91 o 
   5   7   4      810.35      838.44     19.91 o 
   7   7   4     1433.02     1452.90     32.12 o 
   9   7   4       68.61       39.31     20.32 o 
  11   7   4      402.95      413.68     67.41 o 
 -12   8   4       55.56      109.04     24.36 o 
 -10   8   4       29.55       26.90     14.31 o 
  -8   8   4      105.94      144.45     16.60 o 
  -6   8   4      956.94      988.58     27.10 o 
  -4   8   4       64.22      108.39      7.96 o 
  -2   8   4     1192.67     1200.61     27.14 o 
   0   8   4        2.43       11.77      6.46 o 
   2   8   4      542.97      519.85     17.57 o 
   4   8   4       35.36       34.26     12.03 o 
   6   8   4      203.98      220.62     12.57 o 
   8   8   4      107.30      125.40     19.10 o 
  10   8   4      107.34      116.15     22.26 o 
 -11   9   4      100.00      114.41     17.61 o 
  -9   9   4      212.71      296.17     32.23 o 
  -7   9   4        6.86        1.59     10.51 o 
  -5   9   4      665.37      688.26     17.52 o 
  -3   9   4     1456.18     1337.24     25.48 o 
  -1   9   4      132.22      107.10      8.45 o 
   1   9   4     3785.16     3820.07     44.62 o 
   3   9   4     2079.13     2082.95     34.99 o 
   5   9   4      727.14      754.57     17.56 o 
   7   9   4     3116.92     3090.24     81.34 o 
   9   9   4      357.42      382.62     23.02 o 
 -12  10   4        3.44        4.86     22.59 o 
 -10  10   4      612.83      623.03     26.10 o 
  -8  10   4     1245.52     1258.00     27.25 o 
  -6  10   4       35.57       41.44     10.41 o 
  -4  10   4     7264.50     7270.91     86.96 o 
  -2  10   4      666.01      664.05     19.31 o 
   0  10   4     2452.68     2462.62     34.47 o 
   2  10   4     8399.64     8488.45    106.37 o 
   4  10   4      318.54      341.04     23.61 o 
   6  10   4      383.34      402.30     31.64 o 
   8  10   4      229.29      231.52     23.24 o 
  10  10   4        9.33       26.50     17.44 o 
 -11  11   4       30.81       31.52     23.39 o 
  -9  11   4      830.19      758.52     30.51 o 
  -7  11   4      175.77      184.97     20.80 o 
  -5  11   4       40.19       47.26     12.43 o 
  -3  11   4      648.41      659.24     24.03 o 
  -1  11   4      807.58      784.56     35.64 o 
   1  11   4     5577.96     5390.73     69.27 o 
   3  11   4      920.82      912.56     28.34 o 
   5  11   4      139.08      113.90     17.97 o 
   7  11   4       11.63       15.76     16.95 o 
   9  11   4       43.87       41.51     17.52 o 
 -10  12   4       47.63       24.77     24.78 o 
  -8  12   4       66.15       67.41     13.99 o 
  -6  12   4     1294.23     1292.21     22.30 o 
  -4  12   4      422.53      411.10     20.41 o 
  -2  12   4     1967.83     2004.95     38.73 o 
   0  12   4     2136.53     2151.08     44.98 o 
   2  12   4       53.17      131.29     21.63 o 
   4  12   4      115.36      141.17     19.24 o 
   6  12   4      475.29      538.26     35.33 o 
   8  12   4      393.76      439.42     31.76 o 
 -11  13   4       62.73       52.64     29.88 o 
  -9  13   4     1052.52     1038.73     38.81 o 
  -7  13   4      393.31      444.74     23.75 o 
  -5  13   4      393.27      353.34     21.13 o 
  -3  13   4     1397.56     1437.12     47.72 o 
  -1  13   4     1935.11     2011.49     40.40 o 
   1  13   4     7572.79     7403.01     98.87 o 
   3  13   4     1324.27     1222.54     32.70 o 
   5  13   4      202.29      276.68     21.31 o 
   7  13   4      873.89      911.34     30.06 o 
   9  13   4       20.51       28.05     27.34 o 
 -10  14   4       72.04       62.22     21.21 o 
  -8  14   4      389.46      442.09     40.38 o 
  -6  14   4      488.46      490.53     27.00 o 
  -4  14   4      405.40      435.65     23.28 o 
  -2  14   4       54.29       57.65     24.48 o 
   0  14   4     1067.65      981.31     44.08 o 
   2  14   4     3169.63     3002.74     56.15 o 
   4  14   4       94.43      115.28     21.65 o 
   6  14   4      123.31      133.00     21.07 o 
   8  14   4        3.77       12.49     19.49 o 
  -9  15   4       94.13       91.53     24.56 o 
  -7  15   4      503.85      500.58     22.65 o 
  -5  15   4     1039.25     1079.17     35.47 o 
  -3  15   4      160.14      126.80     21.42 o 
  -1  15   4     2186.60     2078.71     44.25 o 
   1  15   4      328.81      287.02     21.26 o 
   3  15   4     1111.74     1109.71     44.08 o 
   5  15   4      770.21      782.20     40.74 o 
   7  15   4       65.59       44.15     23.57 o 
 -10  16   4      145.98       87.61     35.92 o 
  -8  16   4      443.04      457.79     22.36 o 
  -6  16   4      891.64     1023.29     69.22 o 
  -4  16   4      443.62      522.14     39.70 o 
  -2  16   4      383.72      453.45     25.76 o 
   0  16   4      977.44      944.00     30.36 o 
   2  16   4     1225.65     1189.31     35.05 o 
   4  16   4      664.64      649.87     36.77 o 
   6  16   4      352.62      370.68     37.18 o 
   8  16   4      110.79      127.27     22.91 o 
  -9  17   4      265.57      165.41     31.43 o 
  -7  17   4       19.89       20.55     14.92 o 
  -5  17   4       12.71       14.57     17.37 o 
  -3  17   4      187.83      242.13     40.25 o 
  -1  17   4        1.88       25.46     19.42 o 
   1  17   4      403.11      456.08     42.14 o 
   3  17   4       24.28       11.61     21.72 o 
   5  17   4       12.70       16.42     22.95 o 
   7  17   4       96.69       60.28     23.45 o 
  -8  18   4       22.08        5.15     16.35 o 
  -6  18   4      677.30      633.41     33.31 o 
  -4  18   4        1.63      -10.40     17.08 o 
  -2  18   4        8.73      -13.99     21.75 o 
   0  18   4        9.02       -5.54     17.81 o 
   2  18   4        8.82       11.93     17.20 o 
   4  18   4      206.73      225.16     31.33 o 
   6  18   4        0.33        5.50     24.90 o 
  -7  19   4      207.79      217.00     41.24 o 
  -5  19   4      834.93      850.49     51.01 o 
  -3  19   4      467.87      484.34     44.02 o 
  -1  19   4      516.00      657.38     51.46 o 
   1  19   4      462.71      477.00     38.59 o 
   3  19   4      672.25      655.76     37.97 o 
   5  19   4      161.42      133.14     34.74 o 
  -6  20   4       55.40       13.09     21.03 o 
  -4  20   4      507.87      442.49     35.13 o 
  -2  20   4      130.35      153.52     24.77 o 
   0  20   4      104.74      197.76     66.69 o 
   2  20   4      539.76      584.17     37.93 o 
   4  20   4      125.51      116.38     28.94 o 
  -5  21   4        2.26        0.17     19.20 o 
  -3  21   4       17.75       21.44     23.40 o 
  -1  21   4      205.63      240.78     35.99 o 
   1  21   4       17.01       37.11     43.92 o 
   3  21   4       15.88       46.72     23.54 o 
  -4  22   4       76.92       87.61     26.83 o 
  -2  22   4      512.11      557.85     42.00 o 
   0  22   4      547.18      610.81     95.40 o 
   2  22   4      199.27      193.48     43.58 o 
  -3  23   4      290.11      216.12     45.89 o 
  -1  23   4      234.46      209.43     46.05 o 
   1  23   4      129.70      105.55     26.62 o 
 -13   1   5      197.65      170.92     27.49 o 
 -11   1   5       51.60       19.04     10.74 o 
  -9   1   5     1462.29     1575.26     53.49 o 
  -7   1   5      172.17      228.50     16.53 o 
  -5   1   5      270.92      235.71     11.61 o 
  -3   1   5     7268.12     6681.30    130.41 o 
  -1   1   5     1628.37     1741.28     71.65 o 
   1   1   5     3812.78     3548.94     34.43 o 
   3   1   5     3836.29     3928.23     44.22 o 
   5   1   5      355.96      368.48     16.94 o 
   7   1   5     2022.62     2005.26     54.06 o 
   9   1   5       34.36        6.66     20.86 o 
 -12   2   5        6.65       10.82     12.00 o 
 -10   2   5       37.68       72.75     14.05 o 
  -8   2   5     2538.54     2468.52     34.66 o 
  -6   2   5       84.16      102.00     15.43 o 
  -4   2   5    17182.32    17327.33    197.54 o 
  -2   2   5    10447.87    10601.10    125.74 o 
   0   2   5     1851.20     1864.61     46.11 o 
   2   2   5    13450.57    13619.69    165.66 o 
   4   2   5       11.39        9.94      6.64 o 
   6   2   5     1598.11     1688.27     66.56 o 
   8   2   5      752.75      896.76     39.96 o 
  10   2   5       48.65       32.91     27.04 o 
 -13   3   5      174.85      151.22     30.86 o 
 -11   3   5        1.78       17.51     20.41 o 
  -9   3   5       70.62       57.53     20.62 o 
  -7   3   5      365.05      426.31     18.04 o 
  -5   3   5      154.03      145.48     10.93 o 
  -3   3   5     4557.03     4647.67     84.76 o 
  -1   3   5      739.97      818.68     30.04 o 
   1   3   5     1121.58     1045.32     16.98 o 
   3   3   5      492.25      519.93     14.34 o 
   5   3   5      338.45      351.98     12.10 o 
   7   3   5      455.99      467.42     27.40 o 
   9   3   5       60.50       27.88     23.95 o 
 -12   4   5        7.82        2.20     13.84 o 
 -10   4   5      128.56      131.37     15.80 o 
  -8   4   5     1045.63      990.00     40.33 o 
  -6   4   5      140.97      187.30     21.77 o 
  -4   4   5     3606.89     3646.38     69.63 o 
  -2   4   5     1772.35     1747.91     65.89 o 
   0   4   5      717.54      664.41     13.79 o 
   2   4   5     8727.46     8775.86     83.52 o 
   4   4   5     1212.86     1213.22     18.37 o 
   6   4   5        8.05       17.00      8.33 o 
   8   4   5      146.50      135.43     18.49 o 
  10   4   5      265.86      305.05     49.64 o 
 -13   5   5      131.22       80.58     28.55 o 
 -11   5   5        6.31        0.61     10.77 o 
  -9   5   5     1836.63     1717.58     38.08 o 
  -7   5   5       73.54      138.97     24.75 o 
  -5   5   5      733.80      734.21     24.47 o 
  -3   5   5    19689.17    20306.59    284.96 o 
  -1   5   5      858.77      855.75     59.52 o 
   1   5   5    11569.63    11626.99    114.70 o 
   3   5   5     3990.28     4009.72     41.68 o 
   5   5   5      251.54      245.58     10.93 o 
   7   5   5      609.64      643.85     20.74 o 
   9   5   5      146.96      169.33     36.08 o 
 -12   6   5        6.73       22.63     14.65 o 
 -10   6   5      119.78      131.66     16.47 o 
  -8   6   5      626.62      708.70     51.83 o 
  -6   6   5      823.19      808.01     18.55 o 
  -4   6   5     3385.54     3397.32     39.33 o 
  -2   6   5      280.84      368.79     17.74 o 
   0   6   5      295.47      301.90      8.03 o 
   2   6   5     2218.72     2185.26     30.19 o 
   4   6   5      998.94     1038.27     18.57 o 
   6   6   5      200.24      223.33     10.22 o 
   8   6   5      249.74      282.69     59.75 o 
  10   6   5        6.22       23.39     18.75 o 
 -11   7   5       56.85       72.59     14.83 o 
  -9   7   5      298.18      285.19     18.91 o 
  -7   7   5     1416.11     1380.11     49.19 o 
  -5   7   5     1058.03     1089.97     22.16 o 
  -3   7   5      571.96      526.12     10.43 o 
  -1   7   5     1569.49     1571.16     27.81 o 
   1   7   5      123.95      180.50     13.15 o 
   3   7   5      252.30      270.51     22.40 o 
   5   7   5        4.78       11.31      7.17 o 
   7   7   5      183.15      164.28     13.68 o 
   9   7   5       37.83       34.79     17.28 o 
 -12   8   5        6.32       30.91     33.03 o 
 -10   8   5       35.07       47.89     16.39 o 
  -8   8   5      945.96     1015.84     29.38 o 
  -6   8   5       29.05       22.59      9.15 o 
  -4   8   5     2440.64     2170.48     25.34 o 
  -2   8   5     3186.00     3201.69     37.19 o 
   0   8   5     2889.29     2993.60     35.60 o 
   2   8   5     9029.51     9089.37    100.62 o 
   4   8   5     1955.51     1955.53     32.67 o 
   6   8   5     1927.66     1922.46     38.01 o 
   8   8   5      803.52      810.02     32.70 o 
  10   8   5      191.22      144.70     25.11 o 
 -11   9   5        1.12       10.86     12.17 o 
  -9   9   5      422.67      443.55     22.08 o 
  -7   9   5       79.44      113.48     12.42 o 
  -5   9   5       11.03       16.17      7.29 o 
  -3   9   5     2646.53     2593.20     41.16 o 
  -1   9   5       21.37       22.28     15.85 o 
   1   9   5     2442.04     2358.75     31.90 o 
   3   9   5       28.08       22.88     10.15 o 
   5   9   5        1.55       19.65      8.78 o 
   7   9   5     1038.07     1035.35     34.81 o 
   9   9   5        4.58      -16.50     17.25 o 
 -12  10   5        5.96       46.81     83.36 o 
 -10  10   5       35.18       31.28     15.83 o 
  -8  10   5        9.79       18.83     11.38 o 
  -6  10   5      404.55      405.77     20.26 o 
  -4  10   5       31.92       31.13      7.20 o 
  -2  10   5      145.70      191.71     12.19 o 
   0  10   5        6.10       14.08     11.76 o 
   2  10   5      317.09      378.14     22.67 o 
   4  10   5     3670.00     3543.63     67.78 o 
   6  10   5      179.42      174.22     10.83 o 
   8  10   5      170.04      194.30     22.27 o 
 -11  11   5       68.30       54.10     14.51 o 
  -9  11   5      622.51      667.18     33.61 o 
  -7  11   5      558.17      603.70     19.01 o 
  -5  11   5     1035.21     1054.67     34.30 o 
  -3  11   5     4198.62     4123.25     56.65 o 
  -1  11   5      888.13      905.17     33.93 o 
   1  11   5      215.34      200.95     17.95 o 
   3  11   5      892.51      940.34     47.18 o 
   5  11   5      458.32      532.61     40.86 o 
   7  11   5      703.39      739.59     29.31 o 
   9  11   5      167.27      208.82     27.55 o 
 -10  12   5       18.45       17.94     13.08 o 
  -8  12   5       98.92       95.31     14.30 o 
  -6  12   5      123.10      118.11     11.70 o 
  -4  12   5     1874.26     1861.62     40.39 o 
  -2  12   5     3958.40     3954.36     61.69 o 
   0  12   5     1875.67     1773.15     46.78 o 
   2  12   5     1004.92     1062.37     37.37 o 
   4  12   5       81.78       57.88     16.05 o 
   6  12   5      626.56      631.71     19.99 o 
   8  12   5      204.34      220.44     29.02 o 
 -11  13   5       12.69       40.88     22.13 o 
  -9  13   5       55.39       31.72     14.14 o 
  -7  13   5       71.13       48.04     12.81 o 
  -5  13   5      127.47      177.10     20.97 o 
  -3  13   5       90.02       84.54     17.60 o 
  -1  13   5       45.36       32.25     22.90 o 
   1  13   5      187.62      240.95     23.50 o 
   3  13   5     1236.68     1146.95     32.04 o 
   5  13   5      154.39      143.76     21.74 o 
   7  13   5       40.68       44.40     17.57 o 
 -10  14   5      315.79      280.85     29.02 o 
  -8  14   5      215.79      217.82     37.37 o 
  -6  14   5      105.91      123.84     14.44 o 
  -4  14   5     2084.91     2028.87     42.59 o 
  -2  14   5     2934.40     2769.93     55.06 o 
   0  14   5      658.64      653.94     26.86 o 
   2  14   5     1594.47     1593.99     34.77 o 
   4  14   5      583.08      683.59     39.16 o 
   6  14   5       13.17       33.07     17.15 o 
   8  14   5      415.45      394.25     33.02 o 
  -9  15   5      253.85      237.83     27.68 o 
  -7  15   5        3.44        1.96     12.03 o 
  -5  15   5      238.06      241.71     28.05 o 
  -3  15   5     3447.69     3338.91     61.54 o 
  -1  15   5      640.86      660.04     36.06 o 
   1  15   5     1143.42     1032.68     53.40 o 
   3  15   5      568.40      550.79     42.54 o 
   5  15   5       11.25        7.17     16.87 o 
   7  15   5      601.74      569.51     31.64 o 
  -8  16   5        6.30       22.38     20.41 o 
  -6  16   5      361.21      375.85     27.04 o 
  -4  16   5       19.15       11.81     19.27 o 
  -2  16   5      122.48       85.67     20.01 o 
   0  16   5      395.93      390.12     28.26 o 
   2  16   5        0.63       25.45     18.43 o 
   4  16   5      253.67      314.54     23.84 o 
   6  16   5       83.75       65.45     27.73 o 
  -9  17   5      222.75      192.83     26.15 o 
  -7  17   5      138.07       99.68     17.04 o 
  -5  17   5       51.98      109.04     29.49 o 
  -3  17   5       41.92       41.69     22.13 o 
  -1  17   5      352.65      412.27     29.55 o 
   1  17   5      263.60      323.49     32.04 o 
   3  17   5      598.81      575.75     42.72 o 
   5  17   5      109.58      112.23     30.20 o 
  -8  18   5      252.52      259.38     21.43 o 
  -6  18   5      119.77      124.37     23.79 o 
  -4  18   5      444.19      488.78     30.87 o 
  -2  18   5      324.76      350.45     33.03 o 
   0  18   5      316.76      360.49     26.77 o 
   2  18   5     1031.94      928.07     35.81 o 
   4  18   5      199.73      177.07     24.92 o 
   6  18   5      312.15      303.63     68.09 o 
  -7  19   5        8.86        7.43     14.44 o 
  -5  19   5       23.29       11.77     22.83 o 
  -3  19   5      161.87      159.61     23.19 o 
  -1  19   5        7.41      -23.49     26.36 o 
   1  19   5      272.62      295.10     25.44 o 
   3  19   5        0.41       13.26     20.30 o 
   5  19   5       68.97       45.11     22.65 o 
  -6  20   5      229.93      209.02     27.30 o 
  -4  20   5       93.81       94.06     22.64 o 
  -2  20   5      218.89      262.00     27.18 o 
   0  20   5       64.53       73.09     23.35 o 
   2  20   5       20.88      -12.55     18.96 o 
   4  20   5      576.44      558.15     46.06 o 
  -5  21   5      163.00      205.55     27.75 o 
  -3  21   5      299.53      357.80     45.38 o 
  -1  21   5      374.28      586.91     46.70 o 
   1  21   5      332.98      351.45     41.07 o 
   3  21   5      371.21      439.39     37.65 o 
  -4  22   5       69.94       40.90     26.80 o 
  -2  22   5       30.68       82.96     51.35 o 
   0  22   5       55.63       50.54     35.31 o 
 -12   0   6      129.07       69.24     28.94 o 
 -10   0   6        1.94       -5.42     14.06 o 
  -8   0   6     1787.75     1838.10     37.18 o 
  -6   0   6        5.98       -2.24     10.91 o 
  -4   0   6     1490.23     1417.65     26.16 o 
  -2   0   6     3260.24     3086.32     78.21 o 
   0   0   6      548.04      581.91     14.59 o 
   2   0   6     9429.06     9790.81    156.03 o 
   4   0   6      832.31      834.01     29.23 o 
   6   0   6     1181.60     1257.33     46.89 o 
   8   0   6      669.66      689.07     51.83 o 
  10   0   6       10.75       23.73     36.84 o 
 -11   1   6        3.27       -4.18     13.28 o 
  -9   1   6      274.78      317.24     15.18 o 
  -7   1   6     1137.56     1194.12     20.48 o 
  -5   1   6      843.63      893.09     13.10 o 
  -3   1   6     6249.94     6306.64     64.44 o 
  -1   1   6      167.53      187.51     19.32 o 
   1   1   6      629.98      646.03     10.98 o 
   3   1   6     1383.62     1410.71     21.71 o 
   5   1   6      181.32      188.53     16.49 o 
   7   1   6      704.01      754.41    123.64 o 
   9   1   6       85.55       62.44     25.83 o 
 -12   2   6       41.90       27.07     13.44 o 
 -10   2   6       81.73       88.91     15.18 o 
  -8   2   6      380.04      416.55     15.98 o 
  -6   2   6        4.81       -6.08      6.69 o 
  -4   2   6       36.72       35.42      6.04 o 
  -2   2   6      433.31      468.81     23.51 o 
   0   2   6     3152.52     3256.14     35.72 o 
   2   2   6     2628.22     2645.57     33.99 o 
   4   2   6       24.20       21.11     10.35 o 
   6   2   6      344.39      388.19     20.01 o 
   8   2   6      254.78      335.05     75.56 o 
  10   2   6        3.75      -29.51     29.51 o 
 -11   3   6        4.28       -6.56     13.16 o 
  -9   3   6      619.16      602.34     22.06 o 
  -7   3   6     2247.22     2241.72     35.23 o 
  -5   3   6      857.29      939.58     18.16 o 
  -3   3   6     7719.07     7495.90     95.28 o 
  -1   3   6     1762.77     1713.95     45.07 o 
   1   3   6     4054.98     4138.43     50.05 o 
   3   3   6      741.61      783.85     23.18 o 
   5   3   6       37.43       46.68      9.48 o 
   7   3   6     3357.84     3298.86     82.44 o 
   9   3   6      203.54       91.79     31.64 o 
 -12   4   6       42.32       23.83     14.76 o 
 -10   4   6      205.78      204.87     17.76 o 
  -8   4   6      874.41      956.11     26.43 o 
  -6   4   6      645.68      686.41     36.41 o 
  -4   4   6     4617.49     4767.52     64.70 o 
  -2   4   6     3638.88     3380.99     59.24 o 
   0   4   6        6.60       11.81      7.03 o 
   2   4   6      980.65      923.83     24.32 o 
   4   4   6       70.67       45.82      9.82 o 
   6   4   6      917.92      951.10     29.02 o 
   8   4   6      611.76      650.22     86.64 o 
 -11   5   6       20.25       13.71     12.53 o 
  -9   5   6       91.78       79.75     16.55 o 
  -7   5   6       18.39       30.69      9.91 o 
  -5   5   6       27.38       24.19      5.77 o 
  -3   5   6      181.54      182.46     16.57 o 
  -1   5   6     1696.78     1592.22     40.43 o 
   1   5   6     1029.22     1027.39     42.80 o 
   3   5   6        2.15        7.74      8.57 o 
   5   5   6       40.27       39.79     10.69 o 
   7   5   6       93.14       59.59     16.81 o 
   9   5   6       59.69       63.52     26.71 o 
 -12   6   6       69.86       67.13     34.57 o 
 -10   6   6      135.90      120.37     18.57 o 
  -8   6   6     1504.69     1493.01     32.91 o 
  -6   6   6      314.77      320.51     16.40 o 
  -4   6   6     2975.33     2998.02     74.68 o 
  -2   6   6     2972.11     3012.87     51.22 o 
   0   6   6      367.61      348.22     35.75 o 
   2   6   6      899.93      974.61     16.13 o 
   4   6   6      622.77      619.43     17.64 o 
   6   6   6      706.44      671.56     20.39 o 
   8   6   6     1545.56     1404.15     52.27 o 
 -11   7   6       14.34       34.00     23.56 o 
  -9   7   6      358.97      418.15     18.74 o 
  -7   7   6      694.84      725.01     26.33 o 
  -5   7   6      104.47      114.89      8.11 o 
  -3   7   6     5489.36     5467.75     80.60 o 
  -1   7   6      417.35      378.44     38.27 o 
   1   7   6     3624.50     3573.91     38.57 o 
   3   7   6     1608.73     1602.73     24.51 o 
   5   7   6       72.51       68.23     11.57 o 
   7   7   6     2463.31     2421.15     75.12 o 
   9   7   6       20.89       25.78     16.83 o 
 -12   8   6        0.00       38.40     26.90 o 
 -10   8   6      203.90      201.89     18.98 o 
  -8   8   6       48.97       68.29     19.56 o 
  -6   8   6      108.23       95.68     11.82 o 
  -4   8   6      156.37      151.73      8.08 o 
  -2   8   6      338.16      318.77     26.72 o 
   0   8   6        2.01        6.97      6.09 o 
   2   8   6     1137.03     1070.29     21.12 o 
   4   8   6        7.56       14.06     12.31 o 
   6   8   6      196.31      246.76     30.14 o 
   8   8   6        0.35       27.36     14.36 o 
 -11   9   6        7.51       12.50     14.59 o 
  -9   9   6      306.54      340.96     19.85 o 
  -7   9   6      214.70      215.77     16.17 o 
  -5   9   6      671.87      678.33     40.16 o 
  -3   9   6     2868.25     2820.08     27.02 o 
  -1   9   6     2561.95     2527.61     33.45 o 
   1   9   6     5715.20     5733.68     94.61 o 
   3   9   6     4693.84     4530.03     61.06 o 
   5   9   6      688.56      686.68     18.55 o 
   7   9   6      665.68      716.65     27.49 o 
   9   9   6       65.36       68.45     20.85 o 
 -10  10   6       63.63       62.16     15.48 o 
  -8  10   6     1170.81     1159.72     35.29 o 
  -6  10   6       13.29       26.92     10.86 o 
  -4  10   6     2454.08     2286.86     53.41 o 
  -2  10   6      866.32      835.05     23.87 o 
   0  10   6      221.10      204.88      9.65 o 
   2  10   6     3294.52     3362.74     43.30 o 
   4  10   6      195.03      229.36     14.35 o 
   6  10   6      446.20      481.27     19.18 o 
   8  10   6      482.07      457.67     31.31 o 
 -11  11   6      174.57      146.33     19.74 o 
  -9  11   6       41.25       26.17     15.11 o 
  -7  11   6        4.00       -1.59     11.18 o 
  -5  11   6       39.88       33.83     10.45 o 
  -3  11   6     4099.02     3987.95     55.42 o 
  -1  11   6      743.10      749.80     29.34 o 
   1  11   6      139.69      141.34     11.49 o 
   3  11   6       60.90       44.13     15.77 o 
   5  11   6      146.74      140.43     12.84 o 
   7  11   6      305.57      331.87     25.94 o 
 -10  12   6       92.96      102.67     16.64 o 
  -8  12   6       75.31       63.95     12.89 o 
  -6  12   6      871.42      840.28     33.56 o 
  -4  12   6       37.13       27.68      7.56 o 
  -2  12   6       61.54       83.41     10.22 o 
   0  12   6     1667.21     1712.65     30.06 o 
   2  12   6      711.83      730.43     43.94 o 
   4  12   6      732.43      773.35     36.95 o 
   6  12   6      184.48      163.20     17.41 o 
   8  12   6       54.18       51.67     21.65 o 
  -9  13   6       39.11       21.79     13.54 o 
  -7  13   6      590.13      587.14     24.34 o 
  -5  13   6     1605.41     1618.98     29.21 o 
  -3  13   6     2576.02     2558.21     41.28 o 
  -1  13   6      105.95       93.66     16.48 o 
   1  13   6      443.43      498.71     26.79 o 
   3  13   6      767.62      808.36     40.91 o 
   5  13   6      156.38      128.58     15.07 o 
   7  13   6      575.26      620.65     37.38 o 
 -10  14   6       46.52       47.44     19.19 o 
  -8  14   6      285.39      318.37     37.67 o 
  -6  14   6       72.25       73.63     15.32 o 
  -4  14   6     1844.83     1722.72     33.28 o 
  -2  14   6      280.99      312.40     27.31 o 
   0  14   6      553.43      562.69     27.04 o 
   2  14   6      677.68      645.85     56.24 o 
   4  14   6        6.61        9.61     13.59 o 
   6  14   6      214.75      235.14     43.34 o 
  -9  15   6       19.13       11.81     16.56 o 
  -7  15   6      284.27      270.43     18.81 o 
  -5  15   6      674.30      730.40     35.82 o 
  -3  15   6       29.20        9.04     13.91 o 
  -1  15   6     1722.05     1702.41     54.56 o 
   1  15   6      108.15      118.45     18.75 o 
   3  15   6        6.05        2.36     15.10 o 
   5  15   6      258.07      281.61     50.04 o 
  -8  16   6      116.17       92.05     21.85 o 
  -6  16   6      443.30      424.68     24.89 o 
  -4  16   6      416.39      386.09     35.38 o 
  -2  16   6      749.37      870.78     35.75 o 
   0  16   6      559.55      532.56     21.47 o 
   2  16   6      413.61      402.31     27.72 o 
   4  16   6      562.88      602.60     30.08 o 
   6  16   6      225.34      229.61     26.31 o 
  -7  17   6       47.88       44.81     18.16 o 
  -5  17   6        0.80       11.77     15.65 o 
  -3  17   6      290.94      338.69     25.05 o 
  -1  17   6       12.42       10.03     23.54 o 
   1  17   6      224.09      241.04     23.21 o 
   3  17   6      466.28      483.47     26.78 o 
   5  17   6       48.98       40.62     19.53 o 
  -6  18   6       38.66       35.06     16.10 o 
  -4  18   6       11.63        7.79     15.86 o 
  -2  18   6        5.80       33.47     23.17 o 
   0  18   6      257.59      319.62     44.11 o 
   2  18   6        5.86       -4.34     16.63 o 
   4  18   6      239.26      305.08     54.84 o 
  -5  19   6      189.78      248.22     44.98 o 
  -3  19   6      234.84      162.33     32.29 o 
  -1  19   6      652.77      645.14     52.74 o 
   1  19   6      468.36      474.03     36.40 o 
   3  19   6     1004.41     1027.76     67.15 o 
  -4  20   6      129.72       85.44     28.85 o 
  -2  20   6      436.16      427.39     33.51 o 
   0  20   6       36.34       82.49     37.72 o 
   2  20   6      176.44      133.18     33.87 o 
  -3  21   6      130.68       88.15     33.44 o 
  -1  21   6       20.70       13.71     22.03 o 
   1  21   6      165.59      132.02     58.15 o 
 -11   1   7        7.11       -3.06     20.29 o 
  -9   1   7      220.80      290.45     24.16 o 
  -7   1   7      385.13      306.28     40.66 o 
  -5   1   7        6.96       -0.53      8.42 o 
  -3   1   7     7460.22     7487.16     94.89 o 
  -1   1   7      666.11      686.91     26.63 o 
   1   1   7     1308.18     1391.48     34.78 o 
   3   1   7     3572.04     3488.64     47.46 o 
   5   1   7       10.65       22.41     10.16 o 
   7   1   7      705.50      751.25    114.12 o 
 -12   2   7       79.52       21.17     15.30 o 
 -10   2   7       53.76       46.06     15.39 o 
  -8   2   7     3237.12     3180.49     43.15 o 
  -6   2   7      352.37      359.31     14.20 o 
  -4   2   7     2834.75     2913.66     36.84 o 
  -2   2   7     3147.64     3095.48     75.19 o 
   0   2   7      194.27      192.63      9.70 o 
   2   2   7     7242.35     7285.00     76.99 o 
   4   2   7     1012.27      968.99     20.99 o 
   6   2   7      785.80      783.24     22.04 o 
   8   2   7     1006.81      981.60     52.57 o 
 -11   3   7       50.40       39.94     19.36 o 
  -9   3   7      134.77       87.72     14.96 o 
  -7   3   7      568.91      598.93     16.45 o 
  -5   3   7        0.18      -11.52     11.52 o 
  -3   3   7        6.36       19.22     13.23 o 
  -1   3   7     1499.97     1532.09     32.88 o 
   1   3   7      213.40      264.38     16.95 o 
   3   3   7      248.56      269.10     21.53 o 
   5   3   7      147.00      146.21     12.03 o 
   7   3   7      303.76      272.88     45.11 o 
 -12   4   7       48.11       55.92     24.56 o 
 -10   4   7       18.85       37.84     13.26 o 
  -8   4   7      543.75      589.87     53.34 o 
  -6   4   7       85.22       73.03      9.56 o 
  -4   4   7     1984.61     2056.65     42.62 o 
  -2   4   7     4474.88     4537.43     92.73 o 
   0   4   7      227.83      247.99     26.03 o 
   2   4   7      356.77      381.61     26.72 o 
   4   4   7     2089.67     1978.26     37.77 o 
   6   4   7      333.55      316.39     18.15 o 
   8   4   7      216.07      245.17     63.85 o 
 -11   5   7        1.59       16.71     15.44 o 
  -9   5   7      922.00      974.97     59.73 o 
  -7   5   7     1921.95     2013.51     31.86 o 
  -5   5   7       69.27       68.33     21.12 o 
  -3   5   7     7062.71     7070.58    165.32 o 
  -1   5   7       37.82       23.73     21.33 o 
   1   5   7       57.30       38.12      9.45 o 
   3   5   7     4696.71     4716.39     48.87 o 
   5   5   7      648.61      625.18     16.63 o 
   7   5   7     1076.79     1059.08     45.43 o 
 -10   6   7        2.40        3.68     11.67 o 
  -8   6   7      813.45      787.68     28.35 o 
  -6   6   7      208.08      209.20      8.84 o 
  -4   6   7       36.42       32.71     15.36 o 
  -2   6   7      480.14      408.87     25.72 o 
   0   6   7      499.81      609.95     41.62 o 
   2   6   7     1893.42     1985.91     29.00 o 
   4   6   7       64.26       92.24     13.07 o 
   6   6   7       68.48       83.19     11.95 o 
   8   6   7      157.46      172.85     36.31 o 
 -11   7   7       84.56       67.89     19.68 o 
  -9   7   7       20.18       24.97     13.82 o 
  -7   7   7       75.23       96.28     10.97 o 
  -5   7   7       48.06       38.94     13.66 o 
  -3   7   7        3.25       14.56     20.76 o 
  -1   7   7       14.32       35.70     22.27 o 
   1   7   7      482.46      457.14     21.24 o 
   3   7   7      298.37      328.76     15.70 o 
   5   7   7      651.14      614.53     23.06 o 
   7   7   7       99.01      122.30     26.47 o 
 -10   8   7        4.83        6.99     11.74 o 
  -8   8   7     1180.55     1132.75     32.78 o 
  -6   8   7      730.62      720.51     22.52 o 
  -4   8   7     2559.29     2541.48     53.31 o 
  -2   8   7     7539.97     7605.07    137.45 o 
   0   8   7     1117.00     1157.38     40.04 o 
   2   8   7     3875.30     3853.09     53.82 o 
   4   8   7     1733.65     1716.33     28.50 o 
   6   8   7      157.22      168.57     14.78 o 
   8   8   7      398.79      414.76     53.90 o 
 -11   9   7        2.24      -13.50     15.42 o 
  -9   9   7       58.34       48.44     14.12 o 
  -7   9   7      657.55      628.57     16.23 o 
  -5   9   7       24.70       30.33     23.54 o 
  -3   9   7     1422.92     1424.26     37.31 o 
  -1   9   7       67.57      109.57     24.04 o 
   1   9   7      327.89      326.63     11.15 o 
   3   9   7     1121.19     1153.57     23.31 o 
   5   9   7        7.35       10.43      9.99 o 
   7   9   7      365.55      285.92     52.01 o 
 -10  10   7       74.41       74.02     18.04 o 
  -8  10   7        0.58       12.15     12.77 o 
  -6  10   7       56.19       45.37     14.97 o 
  -4  10   7      410.69      382.01     27.74 o 
  -2  10   7     1457.54     1481.29     55.73 o 
   0  10   7     1798.71     1668.78     72.21 o 
   2  10   7      202.47      219.77     21.92 o 
   4  10   7      414.65      409.27     16.47 o 
   6  10   7       33.51       36.17     15.71 o 
  -9  11   7      281.40      306.29     31.91 o 
  -7  11   7      537.81      544.23     36.44 o 
  -5  11   7       11.35        3.63      5.33 o 
  -3  11   7      737.91      727.40     28.39 o 
  -1  11   7      953.50      891.90     84.58 o 
   1  11   7      677.38      633.00     25.69 o 
   3  11   7     1818.10     1786.58     37.16 o 
   5  11   7      100.67      119.89     15.82 o 
   7  11   7      117.55      162.03     23.52 o 
 -10  12   7        3.45       -1.35     13.93 o 
  -8  12   7     1220.65     1150.13     36.40 o 
  -6  12   7      598.39      598.35     16.89 o 
  -4  12   7       46.80       38.29      9.61 o 
  -2  12   7      332.52      365.86     27.26 o 
   0  12   7        2.48      -10.94     20.55 o 
   2  12   7     1304.27     1213.23     39.79 o 
   4  12   7      210.71      242.85     17.29 o 
   6  12   7       34.57       48.05     17.06 o 
  -9  13   7        9.47       -4.11     19.63 o 
  -7  13   7      308.40      302.47     26.16 o 
  -5  13   7       84.06      114.02     11.59 o 
  -3  13   7      272.70      227.04     14.46 o 
  -1  13   7      504.04      477.49     30.46 o 
   1  13   7        1.54        2.49      9.78 o 
   3  13   7        2.42       24.59     22.51 o 
   5  13   7       31.14       27.71     14.61 o 
  -8  14   7      524.23      549.10     57.18 o 
  -6  14   7      142.55      119.64     18.26 o 
  -4  14   7      392.63      387.33     24.27 o 
  -2  14   7      630.34      670.10     40.31 o 
   0  14   7       74.34      115.19     12.96 o 
   2  14   7      487.54      526.08     37.58 o 
   4  14   7      746.85      712.43     34.46 o 
  -7  15   7      676.16      629.15     50.56 o 
  -5  15   7       14.42       14.86      9.39 o 
  -3  15   7      574.58      537.99     29.04 o 
  -1  15   7      195.04      250.12     35.10 o 
   1  15   7      401.00      404.96     31.86 o 
   3  15   7     1498.11     1457.21     53.05 o 
   5  15   7       51.56       40.91     23.35 o 
  -8  16   7       31.76       -7.49     37.47 o 
  -6  16   7       55.11       45.35     33.47 o 
  -4  16   7      107.37       96.94     34.69 o 
  -2  16   7       24.09       32.68     13.81 o 
   0  16   7       53.98       48.71     21.84 o 
   2  16   7      129.18       76.96     25.06 o 
   4  16   7       25.83       31.22     16.66 o 
  -7  17   7        1.71       34.06     33.52 o 
  -5  17   7      154.37      151.68     29.97 o 
  -3  17   7      166.27      107.55     35.27 o 
  -1  17   7      351.24      391.45     23.81 o 
   1  17   7      302.68      281.35     24.40 o 
   3  17   7      180.40      151.12     21.87 o 
  -6  18   7       80.37       74.89     33.64 o 
  -4  18   7      403.54      399.41     46.16 o 
  -2  18   7      716.95      701.75     58.07 o 
   0  18   7      491.22      580.32     30.30 o 
   2  18   7      706.05      713.72     40.47 o 
  -3  19   7       96.44       53.14     44.29 o 
  -1  19   7       39.27       38.98     36.20 o 
   1  19   7        1.90       17.98     36.27 o 
 -10   0   8       90.16       61.24     27.82 o 
  -8   0   8     1562.14     1309.38    128.44 o 
  -6   0   8      859.55      785.43     31.65 o 
  -4   0   8       19.40       64.94     34.03 o 
  -2   0   8     5320.52     5384.59    155.80 o 
   0   0   8      258.00      243.35     18.29 o 
   2   0   8     1881.59     1896.34     41.91 o 
   4   0   8      934.70     1010.60     34.46 o 
   6   0   8       21.44        4.10     15.46 o 
 -11   1   8       51.72       85.18     19.45 o 
  -9   1   8      129.20      130.97     17.46 o 
  -7   1   8     1274.08     1230.34     27.24 o 
  -5   1   8      132.40      127.51      7.02 o 
  -3   1   8      828.93      856.14     81.96 o 
  -1   1   8     1594.41     1508.11     47.34 o 
   1   1   8      248.80      257.35     10.11 o 
   3   1   8     1666.40     1567.47     33.34 o 
   5   1   8       91.09       64.82     12.53 o 
   7   1   8       75.60       57.23     22.94 o 
 -10   2   8       10.75       30.15     18.56 o 
  -8   2   8       96.95      111.91     12.59 o 
  -6   2   8      847.80      862.43     27.65 o 
  -4   2   8      684.86      704.05     19.06 o 
  -2   2   8      130.34      126.40     40.24 o 
   0   2   8      124.13      119.82     12.39 o 
   2   2   8      745.50      720.98     18.09 o 
   4   2   8       67.48      110.03     21.04 o 
   6   2   8       25.53       14.21     11.49 o 
 -11   3   8       71.53       61.98     16.16 o 
  -9   3   8       70.87       78.83     18.01 o 
  -7   3   8     2507.30     2533.24     34.53 o 
  -5   3   8       80.51      121.28     19.11 o 
  -3   3   8      873.48      882.34     33.48 o 
  -1   3   8      880.69      917.22     24.98 o 
   1   3   8     1819.54     1799.12     27.77 o 
   3   3   8     4516.94     4337.42     57.13 o 
   5   3   8       91.56       93.10     12.05 o 
   7   3   8      336.12      364.27     39.03 o 
 -10   4   8        1.70       18.09     16.49 o 
  -8   4   8      897.70      996.95     24.17 o 
  -6   4   8      195.91      211.19     19.02 o 
  -4   4   8      125.86      171.54     27.70 o 
  -2   4   8     1599.42     1671.16     60.16 o 
   0   4   8       71.25       87.56     22.22 o 
   2   4   8     2112.95     2158.60     44.75 o 
   4   4   8      575.49      552.07     29.56 o 
   6   4   8        2.44        0.59     12.14 o 
 -11   5   8        4.58       25.54     45.54 o 
  -9   5   8       50.87       77.62     25.61 o 
  -7   5   8      123.29      117.27     18.73 o 
  -5   5   8      935.89      952.91     23.36 o 
  -3   5   8        0.25       -9.80     11.79 o 
  -1   5   8       38.40       41.48     18.49 o 
   1   5   8      297.12      269.84     18.22 o 
   3   5   8       18.95       29.43      9.71 o 
   5   5   8       32.35       43.79     12.00 o 
   7   5   8        0.44       -4.66     28.26 o 
 -10   6   8        1.53       -9.95     16.93 o 
  -8   6   8      431.75      446.23     25.77 o 
  -6   6   8      320.35      332.56     19.30 o 
  -4   6   8       10.94       10.35     15.98 o 
  -2   6   8      117.86      222.55     48.39 o 
   0   6   8      259.06      335.95     68.96 o 
   2   6   8     3647.32     3529.69     44.07 o 
   4   6   8      981.83      993.54     24.71 o 
   6   6   8      179.70      146.88     29.26 o 
  -9   7   8       44.68       46.44     20.85 o 
  -7   7   8     1270.16     1254.07     55.22 o 
  -5   7   8       78.06       59.76     21.54 o 
  -3   7   8     1903.01     1912.01     53.30 o 
  -1   7   8      578.62      637.65     88.05 o 
   1   7   8      771.01      744.67     29.40 o 
   3   7   8     2451.48     2428.40     39.48 o 
   5   7   8        2.87       -7.92     10.95 o 
   7   7   8      331.16      404.64     46.21 o 
 -10   8   8        3.91       25.33     32.98 o 
  -8   8   8      148.47      140.49     25.39 o 
  -6   8   8       57.86       48.64     27.87 o 
  -4   8   8      111.55       94.04     20.06 o 
  -2   8   8      600.13      611.54     37.02 o 
   0   8   8      261.27      297.94     34.95 o 
   2   8   8      105.82      100.05     11.30 o 
   4   8   8        8.63       14.50     11.57 o 
   6   8   8       32.20       28.81     17.08 o 
  -9   9   8      319.08      240.07     46.89 o 
  -7   9   8     1042.86     1003.22     37.84 o 
  -5   9   8     1378.28     1306.93     50.77 o 
  -3   9   8     2170.57     2159.94     73.42 o 
  -1   9   8     2104.09     1948.64    111.40 o 
   1   9   8      812.13      762.24     20.14 o 
   3   9   8      311.66      293.87     27.00 o 
   5   9   8       92.13       80.43     21.74 o 
  -8  10   8      382.73      402.73     66.37 o 
  -6  10   8        3.95       23.11     24.37 o 
  -4  10   8       65.03      166.17     67.20 o 
  -2  10   8     1770.19     1724.25     47.79 o 
   0  10   8       68.58       60.51     21.61 o 
   2  10   8     1051.22     1060.09     42.43 o 
   4  10   8      495.37      472.17     21.49 o 
   6  10   8      198.54      163.59     21.31 o 
  -9  11   8      106.93       98.96     25.98 o 
  -7  11   8       79.81       78.90     28.78 o 
  -5  11   8      613.42      607.22     57.49 o 
  -3  11   8      297.52      327.18     27.83 o 
  -1  11   8        2.38       15.47     19.54 o 
   1  11   8        8.88       19.01     20.85 o 
   3  11   8      592.79      632.13     50.82 o 
   5  11   8       15.93       13.49     14.17 o 
  -8  12   8        3.47      -16.18     19.62 o 
  -6  12   8      455.33      482.65     30.92 o 
  -4  12   8      405.10      413.16     29.71 o 
  -2  12   8      251.10      270.81     31.38 o 
   0  12   8      904.80      943.83     42.10 o 
   2  12   8       32.99       35.36     29.52 o 
   4  12   8      117.72       66.44     22.55 o 
  -7  13   8      178.31      211.93     30.62 o 
  -5  13   8       15.49       16.74     22.74 o 
  -3  13   8      493.57      497.92     37.59 o 
  -1  13   8      763.20      779.09     51.57 o 
   1  13   8      359.50      447.95     44.03 o 
   3  13   8      497.54      437.94     47.17 o 
  -8  14   8      145.70      109.90     41.21 o 
  -6  14   8       97.03       58.88     27.00 o 
  -4  14   8        0.61      -19.52     20.04 o 
  -2  14   8      749.55      682.67     39.59 o 
   0  14   8       27.97       45.04     37.95 o 
   2  14   8      622.91      591.06     64.01 o 
   4  14   8       45.03        7.71     30.16 o 
  -7  15   8       65.68       57.78     28.35 o 
  -5  15   8      406.36      447.90     55.34 o 
  -3  15   8        1.68       11.74     23.67 o 
  -1  15   8      349.65      549.87     95.54 o 
   1  15   8      202.09      175.69     47.59 o 
   3  15   8       31.64       72.88     47.58 o 
  -6  16   8      191.84      186.19     32.92 o 
  -4  16   8      163.20      153.42     33.08 o 
  -2  16   8      686.04      715.41     64.02 o 
   0  16   8      550.11      479.45     51.11 o 
   2  16   8      124.49      115.30     85.24 o 
  -5  17   8        4.81        9.74     26.62 o 
  -3  17   8      274.20      283.52     43.16 o 
  -1  17   8      165.82      150.72     40.84 o 
   1  17   8        5.15      -15.11     43.71 o 
  -2  18   8       33.06       -0.31     39.34 o 
  -9   1   9      150.26       99.33     38.64 o 
  -7   1   9      519.29      559.09     74.49 o 
  -5   1   9       21.49       -5.15     22.74 o 
  -3   1   9     1462.57     1469.89    133.32 o 
  -1   1   9     1183.33     1200.73     68.69 o 
   1   1   9       79.60       96.15      6.66 o 
   3   1   9     1233.13     1249.38     24.53 o 
   5   1   9        3.62       12.40     13.88 o 
 -10   2   9       66.12       38.67     43.87 o 
  -8   2   9      365.97      406.18     27.44 o 
  -6   2   9       95.50      132.33     32.67 o 
  -4   2   9      434.08      481.08    103.35 o 
  -2   2   9     5145.46     4977.19     69.85 o 
   0   2   9      395.44      386.99     28.75 o 
   2   2   9     1734.47     1627.73     26.21 o 
   4   2   9      480.51      482.95     15.97 o 
   6   2   9        3.74       28.69     27.84 o 
  -9   3   9       43.96       32.04     24.09 o 
  -7   3   9       19.24        8.81     14.76 o 
  -5   3   9        4.36       -3.78     14.80 o 
  -3   3   9      343.02      338.80     44.68 o 
  -1   3   9       11.56       19.80      9.84 o 
   1   3   9        0.48       -7.71     11.67 o 
   3   3   9      109.96       80.81     14.18 o 
   5   3   9       24.39       14.90     10.81 o 
 -10   4   9       47.33       44.38     25.26 o 
  -8   4   9      671.99      697.75     41.14 o 
  -6   4   9       72.85       58.60     18.41 o 
  -4   4   9       49.32       70.45     28.01 o 
  -2   4   9     2398.78     2330.25     62.73 o 
   0   4   9      599.88      580.93     23.32 o 
   2   4   9      247.89      257.31     22.71 o 
   4   4   9      522.20      507.34     45.25 o 
  -9   5   9       70.99       50.97     19.06 o 
  -7   5   9      880.52      865.10     25.66 o 
  -5   5   9      178.74      197.90     15.17 o 
  -3   5   9     1588.92     1566.72     33.69 o 
  -1   5   9     3228.34     3176.25     77.31 o 
   1   5   9      178.88      161.55     17.31 o 
   3   5   9     1890.24     1835.57     40.95 o 
   5   5   9       40.68       46.93     16.44 o 
  -8   6   9       41.66       66.61     19.64 o 
  -6   6   9       13.08       26.33     20.30 o 
  -4   6   9       22.85       33.04     31.48 o 
  -2   6   9      997.20     1035.38     43.28 o 
   0   6   9        8.89       -2.64     10.29 o 
   2   6   9      354.76      398.04     22.62 o 
   4   6   9      104.51      107.56     19.96 o 
  -9   7   9        0.61      -10.16     16.69 o 
  -7   7   9        9.07       13.25     13.75 o 
  -5   7   9       25.91       -6.89     20.84 o 
  -3   7   9      180.93      159.75     20.85 o 
  -1   7   9      847.81      780.27     39.67 o 
   1   7   9      159.62      241.39     29.71 o 
   3   7   9      431.73      412.90     30.06 o 
   5   7   9      174.09      137.21     51.99 o 
  -8   8   9      897.04      850.39     43.82 o 
  -6   8   9      859.02      886.96     58.78 o 
  -4   8   9      243.89      291.64     24.90 o 
  -2   8   9     3049.10     2880.21     85.37 o 
   0   8   9      221.92      144.72     37.24 o 
   2   8   9      473.03      530.66     50.52 o 
   4   8   9      748.61      721.05     40.87 o 
  -7   9   9      472.64      500.70     40.82 o 
  -5   9   9       29.37       20.14     16.39 o 
  -3   9   9      209.42      196.47     25.95 o 
  -1   9   9      413.69      401.32     39.50 o 
   1   9   9       15.42       20.96     16.71 o 
   3   9   9     1095.41     1093.10     38.80 o 
  -8  10   9      127.43       90.93     26.27 o 
  -6  10   9       90.45       64.16     19.22 o 
  -4  10   9      409.19      457.34     43.59 o 
  -2  10   9       70.92       71.17     33.96 o 
   0  10   9       42.01       42.68     19.11 o 
   2  10   9       35.61       22.37     27.40 o 
   4  10   9       67.76       47.10     24.08 o 
  -7  11   9      205.59      197.84     24.57 o 
  -5  11   9      112.58      121.61     37.50 o 
  -3  11   9      748.15      716.23     71.97 o 
  -1  11   9      792.10      779.33     39.47 o 
   1  11   9       91.75       67.66     28.87 o 
   3  11   9     1125.60     1041.53     51.23 o 
  -6  12   9      226.55      190.69     35.66 o 
  -4  12   9       38.17       28.60     23.74 o 
  -2  12   9      982.51     1028.27     43.69 o 
   0  12   9        4.94      -20.52     25.40 o 
   2  12   9      214.92      186.29     64.24 o 
  -5  13   9       51.25       55.53     28.07 o 
  -3  13   9        4.25      -23.38     38.09 o 
  -1  13   9       20.02       32.76     24.26 o 
   1  13   9       29.78       42.30     26.25 o 
  -4  14   9      290.41      350.70     56.51 o 
  -2  14   9      463.68      502.59     54.29 o 
   0  14   9      214.72      109.52     32.36 o 
  -3  15   9      607.55      616.77     49.57 o 
  -1  15   9      574.61      609.71     51.79 o 
  -8   0  10       23.73       33.72     44.65 o 
  -6   0  10     1241.00     1481.18     97.10 o 
  -4   0  10        4.97      -43.09     43.09 o 
  -2   0  10     2389.54     2716.65    116.77 o 
   0   0  10      175.97      221.05     46.83 o 
   4   0  10      959.92      953.84     62.13 o 
  -7   1  10      873.41      825.62     58.61 o 
  -5   1  10      174.56      173.18     62.48 o 
  -3   1  10      286.17      310.24     39.85 o 
  -1   1  10     1043.22     1207.10    171.72 o 
   1   1  10       26.17       28.12     38.56 o 
   3   1  10      293.25      208.53     35.16 o 
  -8   2  10        6.23      -26.01     38.86 o 
  -6   2  10       39.91        1.45     26.59 o 
  -4   2  10      195.48      178.50     36.43 o 
  -2   2  10      274.37      250.71     38.08 o 
   0   2  10       71.29      108.84     29.77 o 
   2   2  10        7.78       47.46     36.22 o 
   4   2  10        1.37       19.26     20.22 o 
  -7   3  10      697.39      678.04     53.90 o 
  -5   3  10      548.24      540.29     79.18 o 
  -3   3  10     1100.07     1204.25     67.60 o 
  -1   3  10     1824.09     1931.15     68.99 o 
   1   3  10       13.51        9.37     32.16 o 
   3   3  10      614.96      663.47     94.60 o 
  -8   4  10       67.93      129.54     37.43 o 
  -6   4  10      733.38      859.17     55.64 o 
  -4   4  10        1.71       16.50     27.81 o 
  -2   4  10     1367.32     1379.45     61.14 o 
   0   4  10       35.57       26.90     25.79 o 
   2   4  10      128.64       77.12     40.28 o 
  -7   5  10       29.43       57.19     40.88 o 
  -5   5  10      140.48      135.69     45.04 o 
  -3   5  10        6.90      -30.56     30.56 o 
  -1   5  10        6.95      -25.71     26.99 o 
   1   5  10      144.60      176.72     47.77 o 
   3   5  10       26.57       67.13     66.82 o 
  -8   6  10        2.72       28.63     33.02 o 
  -6   6  10      478.40      568.68     51.92 o 
  -4   6  10      442.27      457.10     86.02 o 
  -2   6  10     1159.41     1225.00     59.11 o 
   0   6  10      678.44     1008.79     74.31 o 
   2   6  10      301.32      290.55     20.62 o 
  -7   7  10      406.37      572.96     52.60 o 
  -5   7  10       98.49      114.56     46.99 o 
  -3   7  10      557.20      538.97     62.13 o 
  -1   7  10     1168.50     1232.43     85.55 o 
   1   7  10        5.71       24.80     13.63 o 
   3   7  10      228.67      195.32     24.33 o 
  -6   8  10        3.57      -46.52     46.52 o 
  -4   8  10      111.41      145.99     39.50 o 
  -2   8  10      253.08      194.88     31.91 o 
   0   8  10       69.82       35.61     26.12 o 
   2   8  10       11.08      -13.76     22.57 o 
  -5   9  10      458.27      746.52    123.02 o 
  -3   9  10       52.78       32.65     18.07 o 
  -1   9  10      261.64      319.65     34.65 o 
   1   9  10      127.61       98.68     19.09 o 
  -6  10  10      359.15      491.44     69.00 o 
  -4  10  10       35.60       32.63     28.10 o 
  -2  10  10     1042.68     1017.59    163.92 o 
   0  10  10      681.89      805.67     62.03 o 
  -5  11  10       26.77       24.65     22.56 o 
  -3  11  10       35.76       50.55     57.61 o 
  -1  11  10      220.20      178.96     35.22 o 
  -2  12  10       27.31       23.85     26.14 o 
  -5   1  11      247.18      476.24    183.74 o 
  -3   1  11       97.06      137.80     45.83 o 
   1   1  11        2.86       51.20     70.56 o 
  -6   2  11      978.13     1264.55    155.17 o 
  -4   2  11       85.22      113.07     37.97 o 
  -5   3  11        1.17       -8.26     30.57 o 
  -3   3  11        0.31      -26.85     77.12 o 
  -4   4  11       12.41       42.23     42.13 o 
   0   4  11      106.17       45.90     44.34 o 
  -5   5  11      239.92      332.87    160.64 o 
  -3   5  11      160.33      192.33    100.85 o 
  -1   5  11     1247.91     1305.71     95.23 o 
  -4   6  11        6.78       26.85     80.87 o 
  -2   6  11      209.70      241.66     61.82 o 
                                                 
